# Supplementary material for: OncodriveCLUSTL: a sequence-based clustering method to identify cancer drivers
Source: Bioinformatics. 2019 Jun 22;35(22):4788–90. doi: 10.1093/bioinformatics/btz501 (PMC6853674; doi:10.1093/bioinformatics/btz501)
Supplement: btz501_Supplementary_Data [file btz501_supplementary_data.zip]

Archive with 5 entries (4 files):
- btz501-suppl_data/
- btz501-suppl_data/supp_table_1.txt
- btz501-suppl_data/supp_table_2.txt
- btz501-suppl_data/supp_table_3.txt
- btz501-suppl_data/supplementary_material.pdf
