# Supplementary material for: OncodriveCLUSTL: a sequence-based clustering method to identify cancer drivers
Source: Bioinformatics. 2019 Jun 22;35(22):4788–90. doi: 10.1093/bioinformatics/btz501 (PMC6853674; doi:10.1093/bioinformatics/btz501)
Supplement: btz501_Supplementary_Data [file btz501_supplementary_data.zip › btz501-suppl_data/supp_table_1.txt]

COHORT	KMER	SIMULATION	SMOOTHING	CLUSTERING
PCATLAS_WXS_BLCA	3	31	11	11
PCATLAS_WXS_BRCA	3	35	31	25
PCATLAS_WXS_CESC	3	41	15	11
PCATLAS_WXS_COADREAD	3	51	15	11
PCATLAS_WXS_GBM	3	31	11	15
PCATLAS_WXS_HNSC	3	31	11	11
PCATLAS_WXS_KIRC	3	31	15	11
PCATLAS_WXS_KIRP	3	51	15	11
PCATLAS_WXS_LGG	3	51	15	11
PCATLAS_WXS_LIHC	3	41	11	11
PCATLAS_WXS_LUAD	3	41	15	11
PCATLAS_WXS_LUSC	3	41	11	11
PCATLAS_WXS_OV	3	31	15	11
PCATLAS_WXS_PRAD	3	31	11	15
PCATLAS_WXS_SARC	3	41	15	11
PCATLAS_WXS_SKCM	5	31	9	9
PCATLAS_WXS_STAD	3	41	15	15
PCATLAS_WXS_THCA	3	31	15	15
PCATLAS_WXS_UCEC	3	51	25	5
CONNOR_WXS_LIVER_MOUSE	3	31	31	21
TCGA505_WGS_PAN	3	31	21	31
