# Supplementary material for: OncodriveCLUSTL: a sequence-based clustering method to identify cancer drivers
Source: Bioinformatics. 2019 Jun 22;35(22):4788–90. doi: 10.1093/bioinformatics/btz501 (PMC6853674; doi:10.1093/bioinformatics/btz501)
Supplement: btz501_Supplementary_Data [file btz501_supplementary_data.zip › btz501-suppl_data/supp_table_2.txt]

COHORT	GENOMIC_ELEMENT	SYMBOL	ENSID	CGC	CHROMOSOME	STRAND	LENGTH	TOTAL_MUT	CLUSTERED_MUT	CLUSTERS	SCORE	P_ANALYTICAL	Q_ANALYTICAL
PCATLAS_WXS_BLCA	CDS	FGFR3	ENSG00000068078	True	4	+	2598	71	60.0	4.0	1757.2575962099431	1.1102230246251566e-19	3.165245843206322e-16
PCATLAS_WXS_BLCA	CDS	ERBB2	ENSG00000141736	True	17	+	3911	59	33.0	5.0	759.4154926900328	2.142730437526552e-17	3.0544622386941003e-14
PCATLAS_WXS_BLCA	CDS	PIK3CA	ENSG00000121879	True	3	+	3206	92	69.0	6.0	1670.7998179198696	5.715952711149441e-12	5.432060393162352e-09
PCATLAS_WXS_BLCA	CDS	RXRA	ENSG00000186350	False	9	+	1386	24	15.0	2.0	710.0592231765546	1.380980724158931e-06	0.000984294011144278
PCATLAS_WXS_BLCA	CDS	ERCC2	ENSG00000104884	True	19	-	2330	36	21.0	4.0	284.3208814032958	1.858518126969133e-06	0.0010597270359977997
PCATLAS_WXS_BLCA	CDS	TP53	ENSG00000141510	True	17	-	1363	204	199.0	15.0	1161.7993561186665	2.42270768916808e-06	0.0011511899369696993
PCATLAS_WXS_BLCA	CDS	C3orf70	ENSG00000187068	False	3	-	750	15	9.0	1.0	482.6516504294496	6.788988665605511e-06	0.002765058097948759
PCATLAS_WXS_BLCA	CDS	KDM6A	ENSG00000147050	True	X	+	4467	65	28.0	8.0	180.34331551440556	1.6946152882206688e-05	0.00603918523339641
PCATLAS_WXS_BRCA	CDS	PIK3CA	ENSG00000121879	True	3	+	3206	360	353.0	13.0	7131.5110465800635	1.1102230246251566e-19	1.5037970868547746e-16
PCATLAS_WXS_BRCA	CDS	AKT1	ENSG00000142208	True	14	-	1478	26	24.0	1.0	2123.0770475722293	1.1102230246251566e-19	1.5037970868547746e-16
PCATLAS_WXS_BRCA	CDS	CDH1	ENSG00000039068	True	16	+	2646	44	32.0	7.0	279.964174736891	6.645006767058703e-14	6.00044111065401e-11
PCATLAS_WXS_BRCA	CDS	SF3B1	ENSG00000115524	True	2	-	4036	19	15.0	3.0	545.1505801590259	9.815879784580428e-08	6.647804584107095e-05
PCATLAS_WXS_BRCA	CDS	ERBB2	ENSG00000141736	True	17	+	3911	28	18.0	2.0	366.8955450723992	1.4749284856291343e-06	0.0007991162535138652
PCATLAS_WXS_BRCA	CDS	TP53	ENSG00000141510	True	17	-	1363	251	249.0	8.0	1242.8632532577114	3.622017730627536e-06	0.0016353410053783323
PCATLAS_WXS_CESC	CDS	PIK3CA	ENSG00000121879	True	3	+	3206	85	75.0	6.0	2397.9417917767805	1.1102230246251566e-19	8.970602038971264e-17
PCATLAS_WXS_CESC	CDS	MAPK1	ENSG00000100030	True	22	-	1080	12	10.0	1.0	779.4627825494396	1.0050085800471508e-06	0.00040602346633904896
PCATLAS_WXS_CESC	CDS	FBXW7	ENSG00000109670	True	4	-	2612	30	21.0	6.0	245.14596479382797	2.037567754218261e-05	0.005487849151361184
PCATLAS_WXS_COADREAD	CDS	APC	ENSG00000134982	True	5	+	8748	347	303.0	38.0	905.0919190480624	1.1102230246251566e-19	2.069455717901292e-16
PCATLAS_WXS_COADREAD	CDS	KRAS	ENSG00000133703	True	12	-	699	203	202.0	6.0	12240.381601339399	2.2204460492503126e-19	2.069455717901292e-16
PCATLAS_WXS_COADREAD	CDS	TP53	ENSG00000141510	True	17	-	1363	259	253.0	12.0	1936.4526228888822	1.1605783001300554e-11	7.21105983814141e-09
PCATLAS_WXS_COADREAD	CDS	NRAS	ENSG00000213281	True	1	-	567	29	29.0	2.0	1236.8108421128345	4.620729484594577e-10	2.1532599398210726e-07
PCATLAS_WXS_COADREAD	CDS	FBXW7	ENSG00000109670	True	4	-	2612	60	51.0	10.0	509.4703168073592	4.88516658106275e-06	0.0018211901014201929
PCATLAS_WXS_COADREAD	CDS	BRAF	ENSG00000157764	True	7	-	2318	19	15.0	1.0	950.0535896734744	1.8019424406141793e-05	0.00559803451550805
PCATLAS_WXS_GBM	CDS	EGFR	ENSG00000146648	True	7	+	4066	118	98.0	14.0	985.6764965538248	4.719122580709722e-09	4.280244180703717e-06
PCATLAS_WXS_GBM	CDS	IDH1	ENSG00000138413	True	2	-	1242	25	25.0	1.0	2441.4213562373097	1.808779400366845e-05	0.008202814580663641
PCATLAS_WXS_HNSC	CDS	PIK3CA	ENSG00000121879	True	3	+	3206	89	80.0	10.0	1681.1845360082348	5.4400928206632665e-18	1.0765943692092606e-14
PCATLAS_WXS_HNSC	CDS	CDKN2A	ENSG00000147889	True	9	-	915	81	78.0	6.0	1379.6186160486911	5.46229728115577e-17	5.4049431597036334e-14
PCATLAS_WXS_HNSC	CDS	FBXW7	ENSG00000109670	True	4	-	2612	28	21.0	5.0	310.3083383385605	5.182424430431042e-07	0.00034186726492743447
PCATLAS_WXS_HNSC	CDS	MAPK1	ENSG00000100030	True	22	-	1080	9	8.0	1.0	711.1111111111112	6.695232119551919e-06	0.003312466091148312
PCATLAS_WXS_KIRP	CDS	ARID1B	ENSG00000049618	True	6	+	7264	9	6.0	1.0	400.0	3.224650204713964e-08	1.24471497901959e-05
PCATLAS_WXS_KIRP	CDS	KRAS	ENSG00000133703	True	12	-	699	5	5.0	1.0	500.0	1.816079376701252e-06	0.0003505033197033416
PCATLAS_WXS_LGG	CDS	IDH1	ENSG00000138413	True	2	-	1242	395	395.0	1.0	38416.295090390224	3.330669073875469e-19	8.626432901337467e-17
PCATLAS_WXS_LGG	CDS	TP53	ENSG00000141510	True	17	-	1363	268	264.0	13.0	2691.615058384281	4.3693937357147655e-15	5.658364887750623e-13
PCATLAS_WXS_LGG	CDS	PIK3CA	ENSG00000121879	True	3	+	3206	38	27.0	5.0	287.5900028529249	2.484306748096188e-10	2.144784825856376e-08
PCATLAS_WXS_LGG	CDS	IDH2	ENSG00000182054	True	15	-	1356	20	20.0	1.0	1853.553390593274	1.1431665389860513e-08	7.402003339934681e-07
PCATLAS_WXS_LGG	CDS	EGFR	ENSG00000146648	True	7	+	4066	42	28.0	7.0	288.23699094606644	1.3340455358920586e-05	0.0006910355875920863
PCATLAS_WXS_LGG	CDS	MAX	ENSG00000125952	True	14	-	973	4	3.0	1.0	225.0	7.210176242233011e-05	0.0031123927445639173
PCATLAS_WXS_LIHC	CDS	KMT2D	ENSG00000167548	True	12	-	16659	19	5.0	2.0	65.33796611775314	1.1102230246251566e-19	1.2823075934420558e-16
PCATLAS_WXS_LIHC	CDS	NBEA	ENSG00000172915	True	13	+	8910	26	10.0	5.0	67.910977882663	5.162537064506979e-16	2.98136515475278e-13
PCATLAS_WXS_LIHC	CDS	ARID1B	ENSG00000049618	True	6	+	7264	16	6.0	1.0	225.0	1.2806988907598794e-08	4.9306907294255364e-06
PCATLAS_WXS_LIHC	CDS	CCAR1	ENSG00000060339	False	10	+	3627	3	2.0	1.0	113.8071187457698	6.786420356541535e-08	1.959578877951368e-05
PCATLAS_WXS_LIHC	CDS	CTNNB1	ENSG00000168036	True	3	+	2343	97	94.0	5.0	1775.7255779936254	3.598688529661276e-07	7.703182519842061e-05
PCATLAS_WXS_LIHC	CDS	STAB1	ENSG00000010327	False	3	+	7710	13	6.0	3.0	71.09723605476374	4.001653257060811e-07	7.703182519842061e-05
PCATLAS_WXS_LIHC	CDS	CRIP3	ENSG00000146215	False	6	-	715	11	8.0	1.0	445.1869340770649	9.149735652006495e-07	0.00015097063825810717
PCATLAS_WXS_LIHC	CDS	TGFB1	ENSG00000105329	False	19	-	1227	5	3.0	1.0	180.0	6.6728163756257774e-06	0.0008821444227471399
PCATLAS_WXS_LIHC	CDS	RP1L1	ENSG00000183638	False	8	-	7200	7	4.0	2.0	114.28571428571428	6.873852644782907e-06	0.0008821444227471399
PCATLAS_WXS_LIHC	CDS	EEF1A1	ENSG00000156508	False	6	-	1386	14	8.0	1.0	390.1958356997823	1.2710232973830005e-05	0.0014680319084773655
PCATLAS_WXS_LUAD	CDS	KRAS	ENSG00000133703	True	12	-	699	159	157.0	3.0	11829.109802917319	1.1102230246251566e-19	1.8648046070287207e-16
PCATLAS_WXS_LUAD	CDS	EGFR	ENSG00000146648	True	7	+	4066	49	40.0	7.0	1231.7050545291838	1.1102230246251566e-19	1.8648046070287207e-16
PCATLAS_WXS_LUAD	CDS	U2AF1	ENSG00000160201	True	21	-	787	15	13.0	1.0	1061.6666666666667	1.1102230246251566e-19	1.8648046070287207e-16
PCATLAS_WXS_LUAD	CDS	BRAF	ENSG00000157764	True	7	-	2318	35	32.0	4.0	682.8392433950697	3.7588732126891945e-12	4.735240529685214e-09
PCATLAS_WXS_LUAD	CDS	PTPRU	ENSG00000060656	False	1	+	4374	14	4.0	2.0	45.815811159807815	1.8587383765322766e-07	0.0001873236535869228
PCATLAS_WXS_LUSC	CDS	PIK3CA	ENSG00000121879	True	3	+	3206	58	41.0	3.0	860.6972734557003	2.018118305802119e-11	8.26621258056548e-08
PCATLAS_WXS_LUSC	CDS	TP53	ENSG00000141510	True	17	-	1363	328	325.0	18.0	1158.1787262724229	2.8383205179930426e-06	0.005812880420849751
PCATLAS_WXS_LUSC	CDS	CDKN2A	ENSG00000147889	True	9	-	915	55	51.0	8.0	469.42146438349937	6.442213568879973e-06	0.008795768926044124
PCATLAS_WXS_OV	CDS	NRAS	ENSG00000213281	True	1	-	567	5	3.0	1.0	180.0	5.322542681041043e-10	5.381090650532495e-07
PCATLAS_WXS_OV	CDS	TP53	ENSG00000141510	True	17	-	1363	272	268.0	15.0	1249.573078108595	4.1711911160913217e-07	0.00018823861459664736
PCATLAS_WXS_OV	CDS	TOP2A	ENSG00000131747	False	17	-	4593	13	10.0	2.0	400.02253605769226	5.585715566666094e-07	0.00018823861459664736
PCATLAS_WXS_OV	CDS	COL4A4	ENSG00000081052	False	2	-	5070	13	4.0	2.0	39.39477187353571	2.227451365048372e-05	0.005629883325159761
PCATLAS_WXS_PRAD	CDS	SPOP	ENSG00000121067	True	17	-	1122	54	53.0	3.0	1359.0886247459598	7.791922568278763e-10	1.947980642069691e-07
PCATLAS_WXS_SKCM	CDS	NRAS	ENSG00000213281	True	1	-	567	124	123.0	2.0	9522.113527648906	1.1102230246251566e-19	9.465761507954082e-16
PCATLAS_WXS_SKCM	CDS	BRAF	ENSG00000157764	True	7	-	2318	269	261.0	6.0	20818.601111132404	1.3446688207352512e-13	5.732323182794375e-10
PCATLAS_WXS_SKCM	CDS	IDH1	ENSG00000138413	True	2	-	1242	23	19.0	2.0	1230.6157850449679	5.140268455328112e-10	1.4608642950042494e-06
PCATLAS_WXS_SKCM	CDS	SLC27A5	ENSG00000083807	False	19	-	2070	21	18.0	1.0	1307.4590769064564	1.4614747392061034e-08	3.115133406617809e-05
PCATLAS_WXS_SKCM	CDS	ARID1A	ENSG00000117713	True	1	+	6855	34	14.0	7.0	72.01553345364285	2.4255279745155626e-06	0.0041360103021439365
PCATLAS_WXS_SKCM	CDS	KIT	ENSG00000157404	True	4	+	2928	17	10.0	3.0	258.8235294117647	3.2721093830307967e-06	0.004649667433286762
PCATLAS_WXS_STAD	CDS	PIK3CA	ENSG00000121879	True	3	+	3206	51	42.0	9.0	458.3316953145937	5.574429806642912e-16	1.1226901630578823e-12
PCATLAS_WXS_STAD	CDS	CNBD1	ENSG00000176571	True	8	+	1691	15	10.0	1.0	666.6666666666665	3.5829656463981505e-11	3.608046405922938e-08
PCATLAS_WXS_STAD	CDS	TRIM49C	ENSG00000204449	False	11	+	1956	16	11.0	1.0	550.6819177047388	3.978173602281476e-08	2.670680544998297e-05
PCATLAS_WXS_STAD	CDS	OR4C16	ENSG00000181935	False	11	+	930	14	6.0	1.0	257.1428571428571	3.292906528451489e-07	0.0001657978437075325
PCATLAS_WXS_STAD	CDS	CASC3	ENSG00000108349	False	17	+	2130	32	31.0	12.0	240.7619384797649	3.129296983448548e-06	0.0012604808249330752
PCATLAS_WXS_STAD	CDS	RIMS1	ENSG00000079841	False	6	+	5273	26	11.0	3.0	153.857421875	4.361343792074312e-06	0.0014639577328729439
PCATLAS_WXS_THCA	CDS	NRAS	ENSG00000213281	True	1	-	567	39	39.0	1.0	3665.6854249492385	1.1102230246251566e-19	6.88338275267597e-18
PCATLAS_WXS_THCA	CDS	BRAF	ENSG00000157764	True	7	-	2318	288	288.0	1.0	28670.710678118663	2.2204460492503126e-19	6.88338275267597e-18
PCATLAS_WXS_THCA	CDS	HRAS	ENSG00000174775	True	11	-	627	17	17.0	1.0	1612.1320343559644	1.7957924036693385e-13	3.7113043009166335e-12
PCATLAS_WXS_UCEC	CDS	KRAS	ENSG00000133703	True	12	-	699	80	79.0	4.0	5542.763380501557	1.1102230246251566e-19	1.1640688413194766e-16
PCATLAS_WXS_UCEC	CDS	CTNNB1	ENSG00000168036	True	3	+	2343	105	95.0	1.0	2817.660394487454	1.1102230246251566e-19	1.1640688413194766e-16
PCATLAS_WXS_UCEC	CDS	BCOR	ENSG00000183337	True	X	-	5339	49	27.0	2.0	1276.7419456950886	1.1102230246251566e-19	1.1640688413194766e-16
PCATLAS_WXS_UCEC	CDS	FGFR2	ENSG00000066468	True	10	-	2839	47	37.0	4.0	1251.8603588739672	1.1102230246251566e-19	1.1640688413194766e-16
PCATLAS_WXS_UCEC	CDS	PIK3CA	ENSG00000121879	True	3	+	3206	237	224.0	19.0	1525.827714732156	4.440892098500625e-19	3.725020292222325e-16
PCATLAS_WXS_UCEC	CDS	FBXW7	ENSG00000109670	True	4	-	2612	58	45.0	6.0	591.8292402978514	3.026301431674483e-14	2.1153847007404637e-11
PCATLAS_WXS_UCEC	CDS	AGAP6	ENSG00000204149	False	10	+	2058	12	9.0	1.0	675.0	8.791604555469233e-12	5.267427072233995e-09
PCATLAS_WXS_UCEC	CDS	SOS1	ENSG00000115904	False	2	-	4038	17	9.0	2.0	259.53717849152736	6.003754321470822e-10	3.147468203031078e-07
PCATLAS_WXS_UCEC	CDS	SOX17	ENSG00000164736	False	8	+	1242	17	13.0	2.0	716.3422034885413	4.865377491003464e-09	2.2672659108076147e-06
PCATLAS_WXS_UCEC	CDS	PPP2R1A	ENSG00000105568	True	19	+	2015	64	60.0	7.0	1258.5593990045193	2.1308975677536424e-08	8.936984399158776e-06
PCATLAS_WXS_UCEC	CDS	RRAS2	ENSG00000133818	False	11	-	684	7	6.0	1.0	464.07544820340814	4.8932635996590264e-08	1.8656679579063595e-05
PCATLAS_WXS_UCEC	CDS	MYCN	ENSG00000134323	True	2	+	1392	14	12.0	3.0	493.3647700847533	8.981082000658614e-08	3.1388881592301864e-05
PCATLAS_WXS_UCEC	CDS	PTEN	ENSG00000171862	True	10	+	1209	235	230.0	20.0	3366.354440668836	2.3663767840576e-07	7.634295563336596e-05
PCATLAS_WXS_UCEC	CDS	AKT1	ENSG00000142208	True	14	-	1478	14	9.0	2.0	378.57142857142856	6.158786762288093e-07	0.00018449965486454472
PCATLAS_WXS_UCEC	CDS	PLRG1	ENSG00000171566	False	4	-	1595	12	7.0	2.0	228.45177968644245	1.0717205093357942e-06	0.000299653054410288
PCATLAS_WXS_UCEC	CDS	NFE2L2	ENSG00000116044	True	2	-	1971	27	21.0	3.0	395.985182337434	5.132508597508578e-06	0.001345358816121936
PCATLAS_WXS_UCEC	CDS	ING1	ENSG00000153487	False	13	+	1406	11	6.0	2.0	176.4928505670281	1.0668479766356764e-05	0.0025777326994119642
PCATLAS_WXS_UCEC	CDS	SPOP	ENSG00000121067	True	17	-	1122	34	29.0	6.0	328.882351881122	1.1063230469579243e-05	0.0025777326994119642
PCATLAS_WXS_UCEC	CDS	ACVR1	ENSG00000115170	True	2	-	1527	22	13.0	4.0	202.43424502696698	1.8014360308887256e-05	0.003976433007130166
PCATLAS_WXS_UCEC	CDS	CTCF	ENSG00000102974	True	16	+	2181	45	31.0	9.0	259.42421101685983	1.9353384087110518e-05	0.004058404643067075
TCGA505_WGS_PAN	Promoter	TERT	ENSG00000164362	True	5	-	2500	75	67.0	2.0	3530.7147794903185	1.1102230246251566e-19	9.960920976936906e-16
TCGA505_WGS_PAN	Promoter	NEXN	ENSG00000162614	False	1	+	4577	29	16.0	1.0	882.7586206896551	2.886579864025407e-18	1.2949197270017975e-14
TCGA505_WGS_PAN	Promoter	SHF	ENSG00000138606	False	15	-	13817	25	8.0	4.0	56.97056274847714	4.012102872152923e-13	1.1998862322985342e-09
CONNOR_WXS_LIVER_MOUSE	CDS	Braf	MGP_C3HHeJ_G0030298	Non Available	6	-	2549	19	18.0	1.0	1610.7113486842104	1.1102230246251566e-19	1.671995875085486e-16
CONNOR_WXS_LIVER_MOUSE	CDS	Hras	MGP_C3HHeJ_G0032911	Non Available	7	-	654	27	26.0	2.0	1847.9261667546766	2.2204460492503126e-19	1.671995875085486e-16
CONNOR_WXS_LIVER_MOUSE	CDS	H2-M5	MGP_C3HHeJ_G0023419	Non Available	17	-	1116	18	18.0	1.0	1800.0	1.8918200339612667e-16	9.49693657048556e-14
CONNOR_WXS_LIVER_MOUSE	CDS	Mfsd9	MGP_C3HHeJ_G0015743	Non Available	1	-	1404	14	13.0	1.0	1207.142857142857	1.7084444969839297e-14	6.144049802259133e-12
CONNOR_WXS_LIVER_MOUSE	CDS	Egfr	MGP_C3HHeJ_G0017806	Non Available	11	+	3748	18	13.0	1.0	938.8888888888887	2.0398571720647846e-14	6.144049802259133e-12
CONNOR_WXS_LIVER_MOUSE	CDS	Olfr642	MGP_C3HHeJ_G0032393	Non Available	7	-	943	5	3.0	1.0	180.0	4.987603530182127e-11	1.2518884860757141e-08
CONNOR_WXS_LIVER_MOUSE	CDS	Itga9	MGP_C3HHeJ_G0035091	Non Available	9	+	3262	18	13.0	1.0	938.8888888888887	2.6295323174441165e-10	5.657250957244057e-08
CONNOR_WXS_LIVER_MOUSE	CDS	Kat6b	MGP_C3HHeJ_G0020788	Non Available	14	+	5632	11	9.0	1.0	736.3636363636365	1.9409507282519563e-08	3.2988084347848425e-06
CONNOR_WXS_LIVER_MOUSE	CDS	Prm3	MGP_C3HHeJ_G0022246	Non Available	16	-	301	10	10.0	1.0	1000.0	1.9713994630188306e-08	3.2988084347848425e-06
CONNOR_WXS_LIVER_MOUSE	CDS	Plekhg1	MGP_C3HHeJ_G0016735	Non Available	10	+	4419	14	9.0	1.0	578.5714285714288	9.216255849042733e-08	1.3879681308658355e-05
CONNOR_WXS_LIVER_MOUSE	CDS	Rhbdf2	MGP_C3HHeJ_G0019182	Non Available	11	-	2498	11	10.0	2.0	618.1818181818182	1.718498329172924e-07	2.3527804397585667e-05
CONNOR_WXS_LIVER_MOUSE	CDS	Sema3f	MGP_C3HHeJ_G0034951	Non Available	9	-	2478	10	8.0	1.0	640.0	3.010489092155622e-07	3.778163810655305e-05
CONNOR_WXS_LIVER_MOUSE	CDS	Rap1gap	MGP_C3HHeJ_G0028683	Non Available	4	+	2422	10	10.0	1.0	1000.0	1.3288770592196907e-06	0.00015394529624498883
CONNOR_WXS_LIVER_MOUSE	CDS	Csmd3	MGP_C3HHeJ_G0021576	Non Available	15	-	11155	26	10.0	3.0	158.48887223533288	1.050688875323902e-05	0.0011302410330269973
CONNOR_WXS_LIVER_MOUSE	CDS	Ncl	MGP_C3HHeJ_G0016012	Non Available	1	-	2135	6	6.0	1.0	600.0	8.117640711424433e-05	0.00815011127427013
CONNOR_WXS_LIVER_MOUSE	CDS	Itga2	MGP_C3HHeJ_G0020697	Non Available	13	-	3564	8	4.0	2.0	100.0	8.878728473128716e-05	0.008357103175332404
CONNOR_WXS_LIVER_MOUSE	CDS	Pbp2	MGP_C3HHeJ_G0031122	Non Available	6	-	562	10	8.0	1.0	546.2741699796952	0.00010785402838133828	0.009554598043664438
