# Supplementary material for: OncodriveCLUSTL: a sequence-based clustering method to identify cancer drivers
Source: Bioinformatics. 2019 Jun 22;35(22):4788–90. doi: 10.1093/bioinformatics/btz501 (PMC6853674; doi:10.1093/bioinformatics/btz501)
Supplement: btz501_Supplementary_Data [file btz501_supplementary_data.zip › btz501-suppl_data/supp_table_3.txt]

COHORT	GENOMIC_ELEMENT	SYMBOL	ENSID	CHROMOSOME	STRAND	COORDINATES	MAX_COORD	WIDTH	N_MUT	N_SAMPLES	FRA_UNIQ_SAMPLES	SCORE	P
PCATLAS_WXS_BLCA	CDS	FGFR3	ENSG00000068078	4	+	1803564,1803568	1803568	5	34	33	0.9705882352941176	1520.4225	5.111103456023614e-10
PCATLAS_WXS_BLCA	CDS	FGFR3	ENSG00000068078	4	+	1806088,1806119	1806099	32	18	17	0.9444444444444444	212.1249	0.33856790598787245
PCATLAS_WXS_BLCA	CDS	FGFR3	ENSG00000068078	4	+	1805519,1805540	1805532	22	6	5	0.8333333333333334	19.0764	0.6611075316578293
PCATLAS_WXS_BLCA	CDS	FGFR3	ENSG00000068078	4	+	1807889,1807889	1807889	1	2	2	1.0	5.6338	0.6846174687712121
PCATLAS_WXS_BLCA	CDS	ERBB2	ENSG00000141736	17	+	37868208,37868216	37868208	9	21	21	1.0	714.0889999999998	5.823106382507602e-08
PCATLAS_WXS_BLCA	CDS	ERBB2	ENSG00000141736	17	+	37879658,37879658	37879658	1	3	3	1.0	15.2542	0.5798933502182007
PCATLAS_WXS_BLCA	CDS	ERBB2	ENSG00000141736	17	+	37880257,37880261	37880259	5	4	4	1.0	13.5593	0.5862531583530601
PCATLAS_WXS_BLCA	CDS	ERBB2	ENSG00000141736	17	+	37880997,37881000	37880999	4	3	3	1.0	9.7333	0.6006022058017718
PCATLAS_WXS_BLCA	CDS	ERBB2	ENSG00000141736	17	+	37881332,37881332	37881332	1	2	2	1.0	6.7797	0.6116596894647992
PCATLAS_WXS_BLCA	CDS	PIK3CA	ENSG00000121879	3	+	178936067,178936095	178936091	29	48	47	0.9791666666666666	1550.8757	0.00010039127864014284
PCATLAS_WXS_BLCA	CDS	PIK3CA	ENSG00000121879	3	+	178952074,178952090	178952085	17	11	11	1.0	98.2942	0.4931993036342275
PCATLAS_WXS_BLCA	CDS	PIK3CA	ENSG00000121879	3	+	178928074,178928079	178928078	6	4	4	1.0	10.3101	0.6048458231630403
PCATLAS_WXS_BLCA	CDS	PIK3CA	ENSG00000121879	3	+	178922324,178922324	178922324	1	2	2	1.0	4.3478	0.6124718059210601
PCATLAS_WXS_BLCA	CDS	PIK3CA	ENSG00000121879	3	+	178938934,178938934	178938934	1	2	2	1.0	4.3478	0.6124718059210601
PCATLAS_WXS_BLCA	CDS	PIK3CA	ENSG00000121879	3	+	178927486,178927488;178927974,178927974	178927487	4	2	2	1.0	2.6241	0.6146740798215903
PCATLAS_WXS_BLCA	CDS	RXRA	ENSG00000186350	9	+	137328351,137328351	137328351	1	13	13	1.0	704.1667	0.0003847089468038277
PCATLAS_WXS_BLCA	CDS	RXRA	ENSG00000186350	9	+	137328325,137328331	137328328	7	2	2	1.0	5.8926	0.7598936261154559
PCATLAS_WXS_BLCA	CDS	ERCC2	ENSG00000104884	19	-	45867687,45867687	45867687	1	8	8	1.0	177.7778	0.0009175557153277506
PCATLAS_WXS_BLCA	CDS	ERCC2	ENSG00000104884	19	-	45871992,45872001;45872188,45872219	45872219	42	8	8	1.0	70.432	0.19244026058776745
PCATLAS_WXS_BLCA	CDS	ERCC2	ENSG00000104884	19	-	45872380,45872380	45872380	1	3	3	1.0	25.0	0.5513058934616815
PCATLAS_WXS_BLCA	CDS	ERCC2	ENSG00000104884	19	-	45867571,45867571	45867571	1	2	2	1.0	11.1111	0.6854401772398503
PCATLAS_WXS_BLCA	CDS	TP53	ENSG00000141510	17	-	7577077,7577144	7577099	68	61	54	0.8852459016393442	504.9067	0.001684054980698917
PCATLAS_WXS_BLCA	CDS	TP53	ENSG00000141510	17	-	7577534,7577570	7577538	37	44	43	0.9772727272727272	493.728	0.0021693369603085267
PCATLAS_WXS_BLCA	CDS	TP53	ENSG00000141510	17	-	7578448,7578502	7578455	55	21	20	0.9523809523809524	53.0048	0.4072434674153632
PCATLAS_WXS_BLCA	CDS	TP53	ENSG00000141510	17	-	7578382,7578431	7578405	50	14	13	0.9285714285714286	23.2148	0.5225082709030395
PCATLAS_WXS_BLCA	CDS	TP53	ENSG00000141510	17	-	7578188,7578253	7578239	66	12	11	0.9166666666666666	17.7855	0.544306284511214
PCATLAS_WXS_BLCA	CDS	TP53	ENSG00000141510	17	-	7578508,7578534	7578534	27	8	8	1.0	15.9373	0.5517426483388801
PCATLAS_WXS_BLCA	CDS	TP53	ENSG00000141510	17	-	7578268,7578275	7578273	8	8	8	1.0	14.2505	0.5585315335075666
PCATLAS_WXS_BLCA	CDS	TP53	ENSG00000141510	17	-	7576855,7576855	7576855	1	5	5	1.0	12.2549	0.5665631473854161
PCATLAS_WXS_BLCA	CDS	TP53	ENSG00000141510	17	-	7574018,7574021	7574020	4	5	5	1.0	8.1579	0.5830338959806898
PCATLAS_WXS_BLCA	CDS	TP53	ENSG00000141510	17	-	7577505,7577511	7577507	7	5	5	1.0	5.4096	0.5940549840631155
PCATLAS_WXS_BLCA	CDS	TP53	ENSG00000141510	17	-	7579312,7579325	7579312	14	4	3	0.75	3.9739	0.5997992144573935
PCATLAS_WXS_BLCA	CDS	TP53	ENSG00000141510	17	-	7576886,7576897	7576887	12	4	4	1.0	3.3244	0.6023940728911873
PCATLAS_WXS_BLCA	CDS	TP53	ENSG00000141510	17	-	7577599,7577608;7578177,7578179	7578178	13	3	3	1.0	2.1122	0.6072311244243269
PCATLAS_WXS_BLCA	CDS	TP53	ENSG00000141510	17	-	7577058,7577058	7577058	1	2	2	1.0	1.9608	0.6078347708524757
PCATLAS_WXS_BLCA	CDS	TP53	ENSG00000141510	17	-	7579355,7579374	7579356	20	3	3	1.0	1.778	0.6085630605577689
PCATLAS_WXS_BLCA	CDS	C3orf70	ENSG00000187068	3	-	184870586,184870595	184870595	10	9	9	1.0	482.6517	0.00030434511407246916
PCATLAS_WXS_BLCA	CDS	KDM6A	ENSG00000147050	X	+	44922802,44922802	44922802	1	9	9	1.0	124.6154	8.992806499463767e-18
PCATLAS_WXS_BLCA	CDS	KDM6A	ENSG00000147050	X	+	44941858,44941858	44941858	1	3	3	1.0	13.8462	0.2841934798116438
PCATLAS_WXS_BLCA	CDS	KDM6A	ENSG00000147050	X	+	44949073,44949096	44949083	24	4	4	1.0	12.568	0.32420272918914805
PCATLAS_WXS_BLCA	CDS	KDM6A	ENSG00000147050	X	+	44969327,44969330	44969328	4	3	3	1.0	8.8348	0.4709776024336313
PCATLAS_WXS_BLCA	CDS	KDM6A	ENSG00000147050	X	+	44920636,44920650	44920637	15	3	3	1.0	5.6223	0.6173549201984883
PCATLAS_WXS_BLCA	CDS	KDM6A	ENSG00000147050	X	+	44870230,44870231	44870230	2	2	2	1.0	5.2526	0.6342134942721839
PCATLAS_WXS_BLCA	CDS	KDM6A	ENSG00000147050	X	+	44949017,44949018	44949017	2	2	2	1.0	5.2526	0.6342134942721839
PCATLAS_WXS_BLCA	CDS	KDM6A	ENSG00000147050	X	+	44948995,44948997	44948996	3	2	2	1.0	4.3514	0.6746420979194057
PCATLAS_WXS_BRCA	CDS	PIK3CA	ENSG00000121879	3	+	178952054,178952090	178952085	37	150	148	0.9866666666666668	5849.8778	1.1102230246251566e-19
PCATLAS_WXS_BRCA	CDS	PIK3CA	ENSG00000121879	3	+	178936074,178936095	178936088	22	126	122	0.9682539682539684	1080.7632	0.06879806775457821
PCATLAS_WXS_BRCA	CDS	PIK3CA	ENSG00000121879	3	+	178921548,178921567	178921553	20	23	23	1.0	123.962	0.4717090433175694
PCATLAS_WXS_BRCA	CDS	PIK3CA	ENSG00000121879	3	+	178938934,178938935	178938934	2	11	10	0.9090909090909092	32.7162	0.5525891707305085
PCATLAS_WXS_BRCA	CDS	PIK3CA	ENSG00000121879	3	+	178916924,178916967;178917478,178917478	178917478	45	12	12	1.0	20.0025	0.5640270242992722
PCATLAS_WXS_BRCA	CDS	PIK3CA	ENSG00000121879	3	+	178928079,178928079	178928079	1	6	6	1.0	10.0	0.5730297608862469
PCATLAS_WXS_BRCA	CDS	PIK3CA	ENSG00000121879	3	+	178927980,178927980	178927980	1	5	5	1.0	6.9444	0.5757795609646238
PCATLAS_WXS_BRCA	CDS	PIK3CA	ENSG00000121879	3	+	178951957,178951964	178951960	8	5	5	1.0	2.1676	0.580077445070172
PCATLAS_WXS_BRCA	CDS	PIK3CA	ENSG00000121879	3	+	178922325,178922364	178922327	40	4	4	1.0	2.1269	0.5801140363755648
PCATLAS_WXS_BRCA	CDS	PIK3CA	ENSG00000121879	3	+	178948044,178948044	178948044	1	2	2	1.0	1.1111	0.5810277691815479
PCATLAS_WXS_BRCA	CDS	PIK3CA	ENSG00000121879	3	+	178941946,178941975;178942488,178942489	178941975	32	3	3	1.0	0.8334	0.5812775898529445
PCATLAS_WXS_BRCA	CDS	PIK3CA	ENSG00000121879	3	+	178916823,178916861	178916857	39	3	3	1.0	0.503	0.5815747680463802
PCATLAS_WXS_BRCA	CDS	PIK3CA	ENSG00000121879	3	+	178937410,178937452	178937448	43	3	3	1.0	0.503	0.5815747723351994
PCATLAS_WXS_BRCA	CDS	AKT1	ENSG00000142208	14	-	105246551,105246553;105258935,105258971	105246551	40	24	24	1.0	2123.077	1.1102230246251566e-19
PCATLAS_WXS_BRCA	CDS	CDH1	ENSG00000039068	16	+	68772218,68772218	68772218	1	8	8	1.0	145.4545	1.9809701991002625e-09
PCATLAS_WXS_BRCA	CDS	CDH1	ENSG00000039068	16	+	68835596,68835629	68835596	34	6	6	1.0	54.5457	0.032728945131798366
PCATLAS_WXS_BRCA	CDS	CDH1	ENSG00000039068	16	+	68844139,68844191	68844139	53	6	6	1.0	40.9115	0.08482564734671806
PCATLAS_WXS_BRCA	CDS	CDH1	ENSG00000039068	16	+	68849604,68849628	68849628	25	3	3	1.0	13.638	0.4508610093604874
PCATLAS_WXS_BRCA	CDS	CDH1	ENSG00000039068	16	+	68844244,68844244;68845587,68845616	68844244	31	3	3	1.0	11.6396	0.4954652208757293
PCATLAS_WXS_BRCA	CDS	CDH1	ENSG00000039068	16	+	68856094,68856128;68857302,68857304	68856122	38	4	4	1.0	9.895	0.5352096950091492
PCATLAS_WXS_BRCA	CDS	CDH1	ENSG00000039068	16	+	68845757,68845762	68845759	6	2	2	1.0	3.8798	0.6715200215554783
PCATLAS_WXS_BRCA	CDS	SF3B1	ENSG00000115524	2	-	198266834,198266834	198266834	1	10	10	1.0	526.3158	8.235843505999154e-06
PCATLAS_WXS_BRCA	CDS	SF3B1	ENSG00000115524	2	-	198267359,198267361	198267360	3	2	2	1.0	14.8865	0.6499189678662154
PCATLAS_WXS_BRCA	CDS	SF3B1	ENSG00000115524	2	-	198267459,198267493	198267487	35	3	3	1.0	3.9483	0.6945351450797578
PCATLAS_WXS_BRCA	CDS	ERBB2	ENSG00000141736	17	+	37880219,37880263;37880979,37881000	37880220	67	15	14	0.9333333333333332	359.3095	2.0271998148510774e-05
PCATLAS_WXS_BRCA	CDS	ERBB2	ENSG00000141736	17	+	37868193,37868208	37868203	16	3	3	1.0	7.586	0.7178154508820607
PCATLAS_WXS_BRCA	CDS	TP53	ENSG00000141510	17	-	7577073,7577155;7577499,7577586	7577120	171	94	91	0.9680851063829788	718.0160000000002	8.508596479336218e-06
PCATLAS_WXS_BRCA	CDS	TP53	ENSG00000141510	17	-	7578188,7578272	7578266	85	56	56	1.0	238.3437	0.08968114942318213
PCATLAS_WXS_BRCA	CDS	TP53	ENSG00000141510	17	-	7578371,7578423	7578404	53	37	37	1.0	207.4865	0.12542638681285226
PCATLAS_WXS_BRCA	CDS	TP53	ENSG00000141510	17	-	7578427,7578554;7579312,7579368	7578530	185	44	44	1.0	49.3606	0.5230067648667296
PCATLAS_WXS_BRCA	CDS	TP53	ENSG00000141510	17	-	7574002,7574003	7574003	2	8	8	1.0	23.631	0.6144820053503629
PCATLAS_WXS_BRCA	CDS	TP53	ENSG00000141510	17	-	7576855,7576855	7576855	1	3	3	1.0	3.5857	0.6839999993092076
PCATLAS_WXS_BRCA	CDS	TP53	ENSG00000141510	17	-	7577022,7577058	7577060	37	4	4	1.0	1.5936	0.6907071154248053
PCATLAS_WXS_BRCA	CDS	TP53	ENSG00000141510	17	-	7579521,7579536	7579531	16	3	3	1.0	0.8462	0.6932116389213986
PCATLAS_WXS_CESC	CDS	PIK3CA	ENSG00000121879	3	+	178936082,178936095	178936091	14	56	55	0.9821428571428572	2317.6145	8.137059729965702e-07
PCATLAS_WXS_CESC	CDS	PIK3CA	ENSG00000121879	3	+	178938934,178938934	178938934	1	6	6	1.0	42.3529	0.5487027145801967
PCATLAS_WXS_CESC	CDS	PIK3CA	ENSG00000121879	3	+	178928079,178928079	178928079	1	4	4	1.0	18.8235	0.5740565372434187
PCATLAS_WXS_CESC	CDS	PIK3CA	ENSG00000121879	3	+	178952085,178952086	178952085	2	3	3	1.0	9.5545	0.5840573773945539
PCATLAS_WXS_CESC	CDS	PIK3CA	ENSG00000121879	3	+	178927486,178927488;178927974,178927980	178927977	10	4	4	1.0	5.5796	0.5883449532073496
PCATLAS_WXS_CESC	CDS	PIK3CA	ENSG00000121879	3	+	178916929,178916930	178916929	2	2	2	1.0	4.0167	0.5900303189889621
PCATLAS_WXS_CESC	CDS	MAPK1	ENSG00000100030	22	-	22127164,22127167	22127164	4	10	10	1.0	779.4628	5.9722608913687085e-06
PCATLAS_WXS_CESC	CDS	FBXW7	ENSG00000109670	4	-	153247280,153247311	153247289	32	8	8	1.0	126.8617	0.002041376661670441
PCATLAS_WXS_CESC	CDS	FBXW7	ENSG00000109670	4	-	153249384,153249385	153249384	2	5	5	1.0	73.5702	0.06641652090073621
PCATLAS_WXS_CESC	CDS	FBXW7	ENSG00000109670	4	-	153245393,153245393	153245393	1	2	2	1.0	13.3333	0.6173983976760546
PCATLAS_WXS_CESC	CDS	FBXW7	ENSG00000109670	4	-	153268138,153268138	153268138	1	2	2	1.0	13.3333	0.6173983976760546
PCATLAS_WXS_CESC	CDS	FBXW7	ENSG00000109670	4	-	153247366,153247367	153247366	2	2	2	1.0	11.3807	0.6443397305618506
PCATLAS_WXS_CESC	CDS	FBXW7	ENSG00000109670	4	-	153251903,153251907	153251905	5	2	2	1.0	6.6667	0.7073917542157337
PCATLAS_WXS_COADREAD	CDS	APC	ENSG00000134982	5	+	112175621,112175642	112175639	22	32	32	1.0	261.9173	7.980054865797112e-10
PCATLAS_WXS_COADREAD	CDS	APC	ENSG00000134982	5	+	112116586,112116600;112128143,112128143	112116592	16	33	33	1.0	178.2544	0.00033621137055411164
PCATLAS_WXS_COADREAD	CDS	APC	ENSG00000134982	5	+	112173912,112173917	112173917	6	21	21	1.0	122.1073	0.007706539741375314
PCATLAS_WXS_COADREAD	CDS	APC	ENSG00000134982	5	+	112175411,112175423	112175423	13	15	15	1.0	48.8338	0.07663146064255227
PCATLAS_WXS_COADREAD	CDS	APC	ENSG00000134982	5	+	112174631,112174631	112174631	1	11	11	1.0	34.8703	0.15253702964053115
PCATLAS_WXS_COADREAD	CDS	APC	ENSG00000134982	5	+	112175390,112175399	112175390	10	12	12	1.0	31.6457	0.17969026350306988
PCATLAS_WXS_COADREAD	CDS	APC	ENSG00000134982	5	+	112162891,112162891	112162891	1	9	9	1.0	23.3429	0.269966904621155
PCATLAS_WXS_COADREAD	CDS	APC	ENSG00000134982	5	+	112174096,112174119	112174112	24	13	13	1.0	19.4674	0.32216774241803914
PCATLAS_WXS_COADREAD	CDS	APC	ENSG00000134982	5	+	112175502,112175547	112175509	46	15	13	0.8666666666666667	18.7575	0.3323728523109665
PCATLAS_WXS_COADREAD	CDS	APC	ENSG00000134982	5	+	112164616,112164616	112164616	1	8	8	1.0	18.4438	0.336940659875586
PCATLAS_WXS_COADREAD	CDS	APC	ENSG00000134982	5	+	112175466,112175480	112175480	15	8	8	1.0	16.1563	0.3712970816708556
PCATLAS_WXS_COADREAD	CDS	APC	ENSG00000134982	5	+	112151261,112151261	112151261	1	7	7	1.0	14.121	0.40326432641683657
PCATLAS_WXS_COADREAD	CDS	APC	ENSG00000134982	5	+	112128185,112128191	112128191	7	7	7	1.0	12.3559	0.4318880730916701
PCATLAS_WXS_COADREAD	CDS	APC	ENSG00000134982	5	+	112175207,112175235	112175215	29	11	11	1.0	11.2508	0.4501615905776585
PCATLAS_WXS_COADREAD	CDS	APC	ENSG00000134982	5	+	112175255,112175303	112175271	49	11	11	1.0	11.1346	0.4520978305537674
PCATLAS_WXS_COADREAD	CDS	APC	ENSG00000134982	5	+	112151204,112151204	112151204	1	6	6	1.0	10.3746	0.4648115577101674
PCATLAS_WXS_COADREAD	CDS	APC	ENSG00000134982	5	+	112173704,112173704	112173704	1	6	6	1.0	10.3746	0.4648115577101674
PCATLAS_WXS_COADREAD	CDS	APC	ENSG00000134982	5	+	112175576,112175576	112175576	1	6	6	1.0	10.3746	0.4648115577101674
PCATLAS_WXS_COADREAD	CDS	APC	ENSG00000134982	5	+	112175348,112175370	112175348	23	8	8	1.0	9.4392	0.4805833402062726
PCATLAS_WXS_COADREAD	CDS	APC	ENSG00000134982	5	+	112175319,112175324	112175323	6	6	6	1.0	6.5456	0.5299328464623978
PCATLAS_WXS_COADREAD	CDS	APC	ENSG00000134982	5	+	112175162,112175174	112175172	13	7	7	1.0	5.4771	0.548251907591068
PCATLAS_WXS_COADREAD	CDS	APC	ENSG00000134982	5	+	112175133,112175153	112175136	21	6	6	1.0	4.4182	0.5663901733125977
PCATLAS_WXS_COADREAD	CDS	APC	ENSG00000134982	5	+	112164586,112164596	112164586	11	4	4	1.0	3.4942	0.5821706257514007
PCATLAS_WXS_COADREAD	CDS	APC	ENSG00000134982	5	+	112154723,112154723	112154723	1	3	3	1.0	2.5937	0.5974817660562024
PCATLAS_WXS_COADREAD	CDS	APC	ENSG00000134982	5	+	112174043,112174061	112174043	19	4	4	1.0	2.3141	0.6022166195191518
PCATLAS_WXS_COADREAD	CDS	APC	ENSG00000134982	5	+	112154942,112154963	112154942	22	4	4	1.0	2.3108	0.6022728004488482
PCATLAS_WXS_COADREAD	CDS	APC	ENSG00000134982	5	+	112174784,112174793	112174784	10	3	3	1.0	1.7673	0.6114476941556473
PCATLAS_WXS_COADREAD	CDS	APC	ENSG00000134982	5	+	112175687,112175696	112175696	10	3	3	1.0	1.7673	0.6114476941556473
PCATLAS_WXS_COADREAD	CDS	APC	ENSG00000134982	5	+	112174223,112174241	112174241	19	3	3	1.0	1.7308	0.6120627441786192
PCATLAS_WXS_COADREAD	CDS	APC	ENSG00000134982	5	+	112175101,112175106	112175102	6	3	3	1.0	1.4388	0.6169731676094541
PCATLAS_WXS_COADREAD	CDS	APC	ENSG00000134982	5	+	112173560,112173560	112173560	1	2	2	1.0	1.1527	0.6217708172351117
PCATLAS_WXS_COADREAD	CDS	APC	ENSG00000134982	5	+	112174412,112174412	112174412	1	2	2	1.0	1.1527	0.6217708172351117
PCATLAS_WXS_COADREAD	CDS	APC	ENSG00000134982	5	+	112174916,112174916	112174916	1	2	2	1.0	1.1527	0.6217708172351117
PCATLAS_WXS_COADREAD	CDS	APC	ENSG00000134982	5	+	112175198,112175198	112175198	1	2	2	1.0	1.1527	0.6217708172351117
PCATLAS_WXS_COADREAD	CDS	APC	ENSG00000134982	5	+	112174394,112174394	112174394	1	2	2	1.0	1.1527	0.6217708172351117
PCATLAS_WXS_COADREAD	CDS	APC	ENSG00000134982	5	+	112173582,112173600	112173598	19	3	3	1.0	1.047	0.6235409879419752
PCATLAS_WXS_COADREAD	CDS	APC	ENSG00000134982	5	+	112174466,112174481	112174478	16	3	3	1.0	0.6248	0.6305877087025817
PCATLAS_WXS_COADREAD	CDS	APC	ENSG00000134982	5	+	112174658,112174662	112174660	5	2	1	0.5	0.5764	0.6313947529943017
PCATLAS_WXS_COADREAD	CDS	KRAS	ENSG00000133703	12	-	25398281,25398285	25398284	5	172	171	0.9941860465116279	12115.5256	2.0118351213886943e-06
PCATLAS_WXS_COADREAD	CDS	KRAS	ENSG00000133703	12	-	25378561,25378562	25378562	2	12	12	1.0	69.2046	0.5999365511341255
PCATLAS_WXS_COADREAD	CDS	KRAS	ENSG00000133703	12	-	25380275,25380283	25380276	9	12	10	0.8333333333333334	52.2031	0.6029958252619344
PCATLAS_WXS_COADREAD	CDS	KRAS	ENSG00000133703	12	-	25378647,25378647	25378647	1	2	2	1.0	1.9704	0.6120282692241124
PCATLAS_WXS_COADREAD	CDS	KRAS	ENSG00000133703	12	-	25398214,25398218	25398216	5	2	2	1.0	0.9852	0.6122052966407918
PCATLAS_WXS_COADREAD	CDS	KRAS	ENSG00000133703	12	-	25380246,25380254	25380250	9	2	2	1.0	0.4926	0.6122938081851678
PCATLAS_WXS_COADREAD	CDS	TP53	ENSG00000141510	17	-	7577079,7577142	7577120	64	75	73	0.9733333333333334	741.8772	0.0003318420773161209
PCATLAS_WXS_COADREAD	CDS	TP53	ENSG00000141510	17	-	7578388,7578419	7578406	32	44	43	0.9772727272727272	583.0318	0.004883962606296075
PCATLAS_WXS_COADREAD	CDS	TP53	ENSG00000141510	17	-	7577532,7577550	7577538	19	40	40	1.0	436.1477	0.030866413871580286
PCATLAS_WXS_COADREAD	CDS	TP53	ENSG00000141510	17	-	7578202,7578236	7578211	35	20	20	1.0	63.3355	0.497856777938218
PCATLAS_WXS_COADREAD	CDS	TP53	ENSG00000141510	17	-	7578442,7578509	7578455	68	18	18	1.0	31.4277	0.5815084011674624
PCATLAS_WXS_COADREAD	CDS	TP53	ENSG00000141510	17	-	7578253,7578280	7578264	28	12	12	1.0	26.9381	0.5933954599404446
PCATLAS_WXS_COADREAD	CDS	TP53	ENSG00000141510	17	-	7578517,7578554;7579312,7579317	7578534	44	16	16	1.0	24.337	0.6002779344663334
PCATLAS_WXS_COADREAD	CDS	TP53	ENSG00000141510	17	-	7577561,7577586	7577571	26	11	11	1.0	13.0381	0.6300636856650892
PCATLAS_WXS_COADREAD	CDS	TP53	ENSG00000141510	17	-	7574003,7574018	7574003	16	6	6	1.0	6.9935	0.6458702598466335
PCATLAS_WXS_COADREAD	CDS	TP53	ENSG00000141510	17	-	7577022,7577022	7577022	1	3	3	1.0	3.4749	0.6550124722170058
PCATLAS_WXS_COADREAD	CDS	TP53	ENSG00000141510	17	-	7577153,7577155;7577499,7577508	7577506	13	4	4	1.0	3.4569	0.6550590666399996
PCATLAS_WXS_COADREAD	CDS	TP53	ENSG00000141510	17	-	7579349,7579368	7579362	20	4	4	1.0	2.3942	0.6578102940237045
PCATLAS_WXS_COADREAD	CDS	NRAS	ENSG00000213281	1	-	115258744,115258748	115258747	5	16	16	1.0	715.8551	0.000746626325934325
PCATLAS_WXS_COADREAD	CDS	NRAS	ENSG00000213281	1	-	115256528,115256530	115256530	3	13	13	1.0	520.9557	0.020061586915294576
PCATLAS_WXS_COADREAD	CDS	FBXW7	ENSG00000109670	4	-	153249384,153249385	153249384	2	14	14	1.0	292.4958	3.156931580381439e-05
PCATLAS_WXS_COADREAD	CDS	FBXW7	ENSG00000109670	4	-	153247288,153247289	153247289	2	6	6	1.0	54.1421	0.22242946459288931
PCATLAS_WXS_COADREAD	CDS	FBXW7	ENSG00000109670	4	-	153245446,153245453	153245446	8	6	6	1.0	50.8839	0.24156516363543915
PCATLAS_WXS_COADREAD	CDS	FBXW7	ENSG00000109670	4	-	153251895,153251907	153251906	13	7	7	1.0	43.5681	0.2899279041728761
PCATLAS_WXS_COADREAD	CDS	FBXW7	ENSG00000109670	4	-	153244185,153244199	153244185	15	4	4	1.0	20.0521	0.4883654587497912
PCATLAS_WXS_COADREAD	CDS	FBXW7	ENSG00000109670	4	-	153244092,153244092	153244092	1	3	3	1.0	15.0	0.5361570278877066
PCATLAS_WXS_COADREAD	CDS	FBXW7	ENSG00000109670	4	-	153247367,153247374	153247368	8	4	4	1.0	14.9755	0.5363902646207929
PCATLAS_WXS_COADREAD	CDS	FBXW7	ENSG00000109670	4	-	153268138,153268138	153268138	1	2	2	1.0	6.6667	0.6150582490472417
PCATLAS_WXS_COADREAD	CDS	FBXW7	ENSG00000109670	4	-	153271206,153271206	153271206	1	2	2	1.0	6.6667	0.6150582490472417
PCATLAS_WXS_COADREAD	CDS	FBXW7	ENSG00000109670	4	-	153249451,153249469	153249467	19	3	3	1.0	5.0195	0.6304011974666338
PCATLAS_WXS_COADREAD	CDS	BRAF	ENSG00000157764	7	-	140453136,140453155	140453136	20	15	15	1.0	950.0536	0.0004991700731617456
PCATLAS_WXS_GBM	CDS	EGFR	ENSG00000146648	7	+	55221821,55221823	55221822	3	27	24	0.8888888888888888	570.8841	0.0008834868989664713
PCATLAS_WXS_GBM	CDS	EGFR	ENSG00000146648	7	+	55233036,55233043	55233043	8	18	18	1.0	247.3229	0.06778897963475802
PCATLAS_WXS_GBM	CDS	EGFR	ENSG00000146648	7	+	55220274,55220295	55220274	22	8	8	1.0	42.3776	0.4308177612659185
PCATLAS_WXS_GBM	CDS	EGFR	ENSG00000146648	7	+	55249022,55249022	55249022	1	5	5	1.0	21.1864	0.5139188423282477
PCATLAS_WXS_GBM	CDS	EGFR	ENSG00000146648	7	+	55211079,55211080	55211080	2	5	5	1.0	19.9454	0.5188787086390936
PCATLAS_WXS_GBM	CDS	EGFR	ENSG00000146648	7	+	55221710,55221722	55221710	13	6	6	1.0	19.5647	0.5204008535973154
PCATLAS_WXS_GBM	CDS	EGFR	ENSG00000146648	7	+	55221723,55221765	55221743	43	7	7	1.0	17.814	0.527407073908666
PCATLAS_WXS_GBM	CDS	EGFR	ENSG00000146648	7	+	55210075,55210078	55210076	4	5	4	0.8	14.1035	0.5422733618034203
PCATLAS_WXS_GBM	CDS	EGFR	ENSG00000146648	7	+	55240690,55240707	55240690	18	4	4	1.0	10.1789	0.5580012485865801
PCATLAS_WXS_GBM	CDS	EGFR	ENSG00000146648	7	+	55223543,55223543	55223543	1	3	3	1.0	7.6271	0.5682157692807341
PCATLAS_WXS_GBM	CDS	EGFR	ENSG00000146648	7	+	55233091,55233121	55233109	31	4	4	1.0	5.8464	0.5753335485883027
PCATLAS_WXS_GBM	CDS	EGFR	ENSG00000146648	7	+	55224307,55224307	55224307	1	2	2	1.0	3.3898	0.5851330256233164
PCATLAS_WXS_GBM	CDS	EGFR	ENSG00000146648	7	+	55238870,55238870	55238870	1	2	2	1.0	3.3898	0.5851330256233164
PCATLAS_WXS_GBM	CDS	EGFR	ENSG00000146648	7	+	55268064,55268067	55268065	4	2	1	0.5	2.0459	0.5904820300654982
PCATLAS_WXS_GBM	CDS	IDH1	ENSG00000138413	2	-	209113112,209113113	209113112	2	25	25	1.0	2441.4214	2.0493636766256265e-05
PCATLAS_WXS_HNSC	CDS	PIK3CA	ENSG00000121879	3	+	178936082,178936095	178936091	14	46	45	0.9782608695652174	1361.3772	5.055029673665178e-05
PCATLAS_WXS_HNSC	CDS	PIK3CA	ENSG00000121879	3	+	178952065,178952086	178952085	22	18	18	1.0	297.9138	0.2286189205153071
PCATLAS_WXS_HNSC	CDS	PIK3CA	ENSG00000121879	3	+	178916876,178916876	178916876	1	2	2	1.0	4.4944	0.6139758836933766
PCATLAS_WXS_HNSC	CDS	PIK3CA	ENSG00000121879	3	+	178938934,178938934	178938934	1	2	2	1.0	4.4944	0.6139758836933766
PCATLAS_WXS_HNSC	CDS	PIK3CA	ENSG00000121879	3	+	178916944,178916946	178916945	3	2	2	1.0	3.178	0.6160515622320571
PCATLAS_WXS_HNSC	CDS	PIK3CA	ENSG00000121879	3	+	178948136,178948139	178948137	4	2	2	1.0	2.7126	0.6167850655092627
PCATLAS_WXS_HNSC	CDS	PIK3CA	ENSG00000121879	3	+	178921549,178921553	178921551	5	2	2	1.0	2.2472	0.6175183753975473
PCATLAS_WXS_HNSC	CDS	PIK3CA	ENSG00000121879	3	+	178922319,178922325	178922322	7	2	2	1.0	1.589	0.6185550955742903
PCATLAS_WXS_HNSC	CDS	PIK3CA	ENSG00000121879	3	+	178927974,178927980	178927977	7	2	1	0.5	1.589	0.6185550955742903
PCATLAS_WXS_HNSC	CDS	PIK3CA	ENSG00000121879	3	+	178928073,178928079	178928076	7	2	2	1.0	1.589	0.6185550955742903
PCATLAS_WXS_HNSC	CDS	CDKN2A	ENSG00000147889	9	-	21971088,21971129	21971120	42	34	32	0.9411764705882352	959.3414	2.030595391992107e-05
PCATLAS_WXS_HNSC	CDS	CDKN2A	ENSG00000147889	9	-	21971000,21971036	21971028	37	21	20	0.9523809523809524	239.594	0.17727692651074908
PCATLAS_WXS_HNSC	CDS	CDKN2A	ENSG00000147889	9	-	21971186,21971186	21971186	1	11	11	1.0	149.3827	0.30739582048704805
PCATLAS_WXS_HNSC	CDS	CDKN2A	ENSG00000147889	9	-	21970900,21970901	21970900	2	4	3	0.75	18.3067	0.6125508571818087
PCATLAS_WXS_HNSC	CDS	CDKN2A	ENSG00000147889	9	-	21971138,21971156	21971154	19	4	4	1.0	9.4722	0.6347687783814846
PCATLAS_WXS_HNSC	CDS	CDKN2A	ENSG00000147889	9	-	21974678,21974703	21974681	26	4	4	1.0	3.5216	0.6495892199228912
PCATLAS_WXS_HNSC	CDS	FBXW7	ENSG00000109670	4	-	153247288,153247297	153247289	10	8	8	1.0	193.4173	8.555427232706858e-05
PCATLAS_WXS_HNSC	CDS	FBXW7	ENSG00000109670	4	-	153247366,153247366	153247366	1	4	4	1.0	57.1429	0.22004638982676725
PCATLAS_WXS_HNSC	CDS	FBXW7	ENSG00000109670	4	-	153247165,153247175	153247175	11	4	4	1.0	30.2805	0.4611884569097505
PCATLAS_WXS_HNSC	CDS	FBXW7	ENSG00000109670	4	-	153247226,153247244	153247227	19	3	3	1.0	15.1819	0.6339542958089558
PCATLAS_WXS_HNSC	CDS	FBXW7	ENSG00000109670	4	-	153249385,153249385	153249385	1	2	2	1.0	14.2857	0.6441422832938416
PCATLAS_WXS_HNSC	CDS	MAPK1	ENSG00000100030	22	-	22127164,22127164	22127164	1	8	8	1.0	711.1111	5.317285021047691e-05
PCATLAS_WXS_KIRP	CDS	ARID1B	ENSG00000049618	6	+	157100005,157100005	157100005	1	6	6	1.0	400.0	2.105183478716577e-06
PCATLAS_WXS_KIRP	CDS	KRAS	ENSG00000133703	12	-	25398284,25398284	25398284	1	5	5	1.0	500.0	7.304247272263531e-06
PCATLAS_WXS_LGG	CDS	IDH1	ENSG00000138413	2	-	209113112,209113113	209113112	2	395	395	1.0	38416.2951	3.2375213621094195e-15
PCATLAS_WXS_LGG	CDS	TP53	ENSG00000141510	17	-	7577107,7577144	7577121	38	88	87	0.9886363636363636	2183.8384	3.764879565000267e-07
PCATLAS_WXS_LGG	CDS	TP53	ENSG00000141510	17	-	7577532,7577593	7577538	62	40	40	1.0	201.786	0.30148112212444755
PCATLAS_WXS_LGG	CDS	TP53	ENSG00000141510	17	-	7578388,7578413	7578405	26	29	28	0.9655172413793104	92.7214	0.4519088151735033
PCATLAS_WXS_LGG	CDS	TP53	ENSG00000141510	17	-	7578177,7578212	7578190	36	22	22	1.0	88.3388	0.4585236640237806
PCATLAS_WXS_LGG	CDS	TP53	ENSG00000141510	17	-	7577081,7577107	7577095	27	14	14	1.0	32.9101	0.5437917942388227
PCATLAS_WXS_LGG	CDS	TP53	ENSG00000141510	17	-	7578262,7578280	7578266	19	15	15	1.0	29.6707	0.5488137963609402
PCATLAS_WXS_LGG	CDS	TP53	ENSG00000141510	17	-	7578442,7578479	7578459	38	19	19	1.0	28.6836	0.5503436759488314
PCATLAS_WXS_LGG	CDS	TP53	ENSG00000141510	17	-	7578492,7578524	7578506	33	11	11	1.0	11.1517	0.5774638937913132
PCATLAS_WXS_LGG	CDS	TP53	ENSG00000141510	17	-	7578534,7578554;7579312,7579329	7578553	39	11	11	1.0	9.0214	0.5807483047033556
PCATLAS_WXS_LGG	CDS	TP53	ENSG00000141510	17	-	7579350,7579363	7579361	14	6	5	0.8333333333333334	7.3654	0.5832992137812523
PCATLAS_WXS_LGG	CDS	TP53	ENSG00000141510	17	-	7577022,7577022	7577022	1	3	3	1.0	3.3582	0.5894629736324806
PCATLAS_WXS_LGG	CDS	TP53	ENSG00000141510	17	-	7578226,7578236	7578235	11	3	3	1.0	1.9604	0.5916098419941557
PCATLAS_WXS_LGG	CDS	TP53	ENSG00000141510	17	-	7574003,7574018	7574015	16	3	3	1.0	0.809	0.5933769131734762
PCATLAS_WXS_LGG	CDS	PIK3CA	ENSG00000121879	3	+	178952072,178952085	178952085	14	10	10	1.0	151.4705	2.4265286104679927e-06
PCATLAS_WXS_LGG	CDS	PIK3CA	ENSG00000121879	3	+	178936082,178936095	178936093	14	7	7	1.0	54.497	0.09626208298087303
PCATLAS_WXS_LGG	CDS	PIK3CA	ENSG00000121879	3	+	178917478,178917478	178917478	1	4	4	1.0	42.1053	0.17706999448965066
PCATLAS_WXS_LGG	CDS	PIK3CA	ENSG00000121879	3	+	178928079,178928079	178928079	1	3	3	1.0	23.6842	0.3977909008468357
PCATLAS_WXS_LGG	CDS	PIK3CA	ENSG00000121879	3	+	178916929,178916944	178916944	16	3	3	1.0	15.8331	0.5277563442539449
PCATLAS_WXS_LGG	CDS	IDH2	ENSG00000182054	15	-	90631837,90631839	90631838	3	20	20	1.0	1853.5534	1.5084748740560654e-05
PCATLAS_WXS_LGG	CDS	EGFR	ENSG00000146648	7	+	55221822,55221822	55221822	1	6	6	1.0	85.7143	0.013710832785686371
PCATLAS_WXS_LGG	CDS	EGFR	ENSG00000146648	7	+	55233043,55233043	55233043	1	6	6	1.0	85.7143	0.013710832785686371
PCATLAS_WXS_LGG	CDS	EGFR	ENSG00000146648	7	+	55221710,55221723	55221710	14	6	6	1.0	63.218	0.05406893723138916
PCATLAS_WXS_LGG	CDS	EGFR	ENSG00000146648	7	+	55210075,55210075	55210075	1	3	3	1.0	21.4286	0.4347069616371313
PCATLAS_WXS_LGG	CDS	EGFR	ENSG00000146648	7	+	55223594,55223604	55223604	11	3	3	1.0	14.5089	0.5533113978750329
PCATLAS_WXS_LGG	CDS	EGFR	ENSG00000146648	7	+	55211080,55211080	55211080	1	2	2	1.0	9.5238	0.6399525091908785
PCATLAS_WXS_LGG	CDS	EGFR	ENSG00000146648	7	+	55221743,55221744	55221743	2	2	2	1.0	8.1291	0.6636159343999255
PCATLAS_WXS_LGG	CDS	MAX	ENSG00000125952	14	-	65544747,65544747	65544747	1	3	3	1.0	225.0	0.0004849276492854604
PCATLAS_WXS_LIHC	CDS	KMT2D	ENSG00000167548	12	-	49427679,49427679	49427679	1	3	3	1.0	47.3684	1.134461191654168e-12
PCATLAS_WXS_LIHC	CDS	KMT2D	ENSG00000167548	12	-	49427419,49427420	49427419	2	2	1	0.5	17.9695	0.3720006634934923
PCATLAS_WXS_LIHC	CDS	NBEA	ENSG00000172915	13	+	35731313,35731313	35731313	1	2	2	1.0	15.3846	0.07804818504931972
PCATLAS_WXS_LIHC	CDS	NBEA	ENSG00000172915	13	+	35756573,35756573	35756573	1	2	2	1.0	15.3846	0.07804818504931972
PCATLAS_WXS_LIHC	CDS	NBEA	ENSG00000172915	13	+	35729962,35729963	35729962	2	2	1	0.5	13.1316	0.20679196870035466
PCATLAS_WXS_LIHC	CDS	NBEA	ENSG00000172915	13	+	35883725,35883726	35883725	2	2	1	0.5	13.1316	0.20679196870035466
PCATLAS_WXS_LIHC	CDS	NBEA	ENSG00000172915	13	+	35692392,35692394	35692393	3	2	1	0.5	10.8786	0.3701714773941929
PCATLAS_WXS_LIHC	CDS	ARID1B	ENSG00000049618	6	+	157100005,157100005	157100005	1	6	6	1.0	225.0	2.130477005765408e-06
PCATLAS_WXS_LIHC	CDS	CCAR1	ENSG00000060339	10	+	70507323,70507323;70508893,70508893	70507323	2	2	2	1.0	113.8071	6.786420356541535e-08
PCATLAS_WXS_LIHC	CDS	CTNNB1	ENSG00000168036	3	+	41266097,41266113	41266100	17	54	53	0.9814814814814816	1308.8573	0.02216011884997701
PCATLAS_WXS_LIHC	CDS	CTNNB1	ENSG00000168036	3	+	41266124,41266137	41266136	14	24	24	1.0	380.164	0.3247306240976275
PCATLAS_WXS_LIHC	CDS	CTNNB1	ENSG00000168036	3	+	41268760,41268766	41268766	7	8	8	1.0	58.7629	0.5833459530725427
PCATLAS_WXS_LIHC	CDS	CTNNB1	ENSG00000168036	3	+	41274899,41274911	41274910	13	6	6	1.0	23.8177	0.6149222877491753
PCATLAS_WXS_LIHC	CDS	CTNNB1	ENSG00000168036	3	+	41275047,41275047	41275047	1	2	2	1.0	4.1237	0.6326520882811378
PCATLAS_WXS_LIHC	CDS	STAB1	ENSG00000010327	3	+	52549455,52549455	52549455	1	2	2	1.0	30.7692	0.031001051575182587
PCATLAS_WXS_LIHC	CDS	STAB1	ENSG00000010327	3	+	52545761,52545761;52546357,52546358	52546357	3	2	2	1.0	21.7571	0.19761787370304326
PCATLAS_WXS_LIHC	CDS	STAB1	ENSG00000010327	3	+	52558208,52558211	52558209	4	2	2	1.0	18.5709	0.28201352761729914
PCATLAS_WXS_LIHC	CDS	CRIP3	ENSG00000146215	6	-	43274043,43274046	43274045	4	8	3	0.375	445.1869	0.00010566493466597826
PCATLAS_WXS_LIHC	CDS	TGFB1	ENSG00000105329	19	-	41858864,41858864	41858864	1	3	3	1.0	180.0	1.5743328769080027e-07
PCATLAS_WXS_LIHC	CDS	RP1L1	ENSG00000183638	8	-	10467732,10467732	10467732	1	2	2	1.0	57.1429	0.020500972317834727
PCATLAS_WXS_LIHC	CDS	RP1L1	ENSG00000183638	8	-	10470139,10470139	10470139	1	2	2	1.0	57.1429	0.020500972317834727
PCATLAS_WXS_LIHC	CDS	EEF1A1	ENSG00000156508	6	-	74227627,74227628	74227627	2	8	4	0.5	390.1958	0.00010718770041338731
PCATLAS_WXS_LUAD	CDS	KRAS	ENSG00000133703	12	-	25398281,25398285	25398284	5	150	147	0.98	11814.1234	1.55545261776302e-08
PCATLAS_WXS_LUAD	CDS	KRAS	ENSG00000133703	12	-	25380275,25380276	25380276	2	4	4	1.0	9.3261	0.7128613784532918
PCATLAS_WXS_LUAD	CDS	KRAS	ENSG00000133703	12	-	25398262,25398262	25398262	1	3	3	1.0	5.6604	0.7134406737870456
PCATLAS_WXS_LUAD	CDS	EGFR	ENSG00000146648	7	+	55259515,55259538	55259515	24	26	26	1.0	1174.4002	1.5575703393722052e-11
PCATLAS_WXS_LUAD	CDS	EGFR	ENSG00000146648	7	+	55241707,55241708	55241708	2	3	3	1.0	16.5741	0.5965353664776205
PCATLAS_WXS_LUAD	CDS	EGFR	ENSG00000146648	7	+	55242489,55242506	55242489	18	3	3	1.0	10.4686	0.6134011431728696
PCATLAS_WXS_LUAD	CDS	EGFR	ENSG00000146648	7	+	55210075,55210075	55210075	1	2	2	1.0	8.1633	0.6197542932918564
PCATLAS_WXS_LUAD	CDS	EGFR	ENSG00000146648	7	+	55249005,55249005	55249005	1	2	2	1.0	8.1633	0.6197542932918564
PCATLAS_WXS_LUAD	CDS	EGFR	ENSG00000146648	7	+	55249071,55249071	55249071	1	2	2	1.0	8.1633	0.6197542932918564
PCATLAS_WXS_LUAD	CDS	EGFR	ENSG00000146648	7	+	55259439,55259441	55259440	3	2	2	1.0	5.7723	0.6263311275517941
PCATLAS_WXS_LUAD	CDS	U2AF1	ENSG00000160201	21	-	44524452,44524456	44524456	5	13	13	1.0	1061.6667	3.4433603024464075e-10
PCATLAS_WXS_LUAD	CDS	BRAF	ENSG00000157764	7	-	140453124,140453155	140453136	32	14	14	1.0	361.2327	0.0003688493563573045
PCATLAS_WXS_LUAD	CDS	BRAF	ENSG00000157764	7	-	140481402,140481417	140481402	16	13	12	0.9230769230769232	293.0351	0.005352503811937579
PCATLAS_WXS_LUAD	CDS	BRAF	ENSG00000157764	7	-	140453193,140453193	140453193	1	3	3	1.0	25.7143	0.7217864458786407
PCATLAS_WXS_LUAD	CDS	BRAF	ENSG00000157764	7	-	140482946,140482954	140482950	9	2	2	1.0	2.8571	0.8075923772002987
PCATLAS_WXS_LUAD	CDS	PTPRU	ENSG00000060656	1	+	29606079,29606079	29606079	1	2	2	1.0	28.5714	0.024500051574797718
PCATLAS_WXS_LUAD	CDS	PTPRU	ENSG00000060656	1	+	29587414,29587415;29601960,29601961	29587415	4	2	2	1.0	17.2444	0.15450094898161615
PCATLAS_WXS_LUSC	CDS	PIK3CA	ENSG00000121879	3	+	178936073,178936099	178936091	27	30	28	0.9333333333333332	758.7068	0.00035260761576994817
PCATLAS_WXS_LUSC	CDS	PIK3CA	ENSG00000121879	3	+	178952079,178952085	178952085	7	8	8	1.0	98.2759	0.4688889197337862
PCATLAS_WXS_LUSC	CDS	PIK3CA	ENSG00000121879	3	+	178916930,178916946	178916933	17	3	3	1.0	3.7146	0.6726469438605632
PCATLAS_WXS_LUSC	CDS	TP53	ENSG00000141510	17	-	7577079,7577155;7577499,7577509	7577120	88	67	64	0.9552238805970148	354.3336	0.0019006810699565145
PCATLAS_WXS_LUSC	CDS	TP53	ENSG00000141510	17	-	7578442,7578478	7578458	37	53	49	0.9245283018867924	289.4509	0.013076923293460729
PCATLAS_WXS_LUSC	CDS	TP53	ENSG00000141510	17	-	7577530,7577586	7577537	57	66	63	0.9545454545454546	255.3268	0.028220811048339414
PCATLAS_WXS_LUSC	CDS	TP53	ENSG00000141510	17	-	7578382,7578419	7578405	38	33	33	1.0	80.4154	0.3050895677545847
PCATLAS_WXS_LUSC	CDS	TP53	ENSG00000141510	17	-	7578493,7578554;7579312,7579314	7579312	65	24	24	1.0	71.0763	0.3385122010019188
PCATLAS_WXS_LUSC	CDS	TP53	ENSG00000141510	17	-	7578257,7578280	7578271	24	16	16	1.0	30.4642	0.5132208314780282
PCATLAS_WXS_LUSC	CDS	TP53	ENSG00000141510	17	-	7579355,7579389	7579374	35	12	12	1.0	19.0844	0.5675856069809543
PCATLAS_WXS_LUSC	CDS	TP53	ENSG00000141510	17	-	7578202,7578212	7578209	11	10	10	1.0	14.7287	0.5885304546672819
PCATLAS_WXS_LUSC	CDS	TP53	ENSG00000141510	17	-	7578177,7578190	7578190	14	8	8	1.0	11.0565	0.6061618302549916
PCATLAS_WXS_LUSC	CDS	TP53	ENSG00000141510	17	-	7577046,7577058	7577046	13	7	7	1.0	10.7374	0.6076907345458232
PCATLAS_WXS_LUSC	CDS	TP53	ENSG00000141510	17	-	7573976,7573983	7573982	8	4	3	0.75	3.4538	0.6423784829408209
PCATLAS_WXS_LUSC	CDS	TP53	ENSG00000141510	17	-	7574003,7574018	7574017	16	4	4	1.0	3.3109	0.6430536545727641
PCATLAS_WXS_LUSC	CDS	TP53	ENSG00000141510	17	-	7579480,7579503	7579494	24	5	5	1.0	3.1954	0.6435988954155992
PCATLAS_WXS_LUSC	CDS	TP53	ENSG00000141510	17	-	7578235,7578239	7578238	5	4	4	1.0	3.0181	0.6444358665648826
PCATLAS_WXS_LUSC	CDS	TP53	ENSG00000141510	17	-	7577022,7577025	7577023	4	4	4	1.0	2.9442	0.6447849826912072
PCATLAS_WXS_LUSC	CDS	TP53	ENSG00000141510	17	-	7574025,7574026	7574026	2	3	2	0.6666666666666666	2.476	0.6469926916318364
PCATLAS_WXS_LUSC	CDS	TP53	ENSG00000141510	17	-	7579406,7579414	7579414	9	3	3	1.0	1.8864	0.6497688831774204
PCATLAS_WXS_LUSC	CDS	TP53	ENSG00000141510	17	-	7576853,7576853	7576853	1	2	2	1.0	1.2195	0.6529034618985541
PCATLAS_WXS_LUSC	CDS	CDKN2A	ENSG00000147889	9	-	21971082,21971120	21971108	39	18	18	1.0	265.6021	0.0010771286478321396
PCATLAS_WXS_LUSC	CDS	CDKN2A	ENSG00000147889	9	-	21971018,21971036	21971036	19	10	10	1.0	97.3728	0.1661595678155793
PCATLAS_WXS_LUSC	CDS	CDKN2A	ENSG00000147889	9	-	21974730,21974768	21974730	39	9	8	0.8888888888888888	60.7264	0.3163803740772736
PCATLAS_WXS_LUSC	CDS	CDKN2A	ENSG00000147889	9	-	21971000,21971017	21971000	18	4	4	1.0	15.4746	0.6069733630594021
PCATLAS_WXS_LUSC	CDS	CDKN2A	ENSG00000147889	9	-	21974684,21974695	21974695	12	3	3	1.0	11.0296	0.6377914896761986
PCATLAS_WXS_LUSC	CDS	CDKN2A	ENSG00000147889	9	-	21971186,21971199	21971186	14	3	3	1.0	10.9694	0.6382065875228913
PCATLAS_WXS_LUSC	CDS	CDKN2A	ENSG00000147889	9	-	21970899,21970901	21970900	3	2	2	1.0	5.1426	0.6778355345055266
PCATLAS_WXS_LUSC	CDS	CDKN2A	ENSG00000147889	9	-	21971060,21971065	21971062	6	2	2	1.0	3.1038	0.691409314407229
PCATLAS_WXS_OV	CDS	NRAS	ENSG00000213281	1	-	115256529,115256529	115256529	1	3	3	1.0	180.0	4.336831777029815e-10
PCATLAS_WXS_OV	CDS	TP53	ENSG00000141510	17	-	7577081,7577144	7577120	64	60	60	1.0	426.8766	0.0008127543977868134
PCATLAS_WXS_OV	CDS	TP53	ENSG00000141510	17	-	7577153,7577155;7577499,7577551	7577538	56	39	38	0.9743589743589745	256.1658	0.04083776942514617
PCATLAS_WXS_OV	CDS	TP53	ENSG00000141510	17	-	7578394,7578413	7578405	20	32	32	1.0	194.6302	0.09135453925143013
PCATLAS_WXS_OV	CDS	TP53	ENSG00000141510	17	-	7578257,7578275	7578266	19	30	30	1.0	132.6088	0.18327994463050085
PCATLAS_WXS_OV	CDS	TP53	ENSG00000141510	17	-	7578177,7578239	7578190	63	23	23	1.0	80.7996	0.32242093697293706
PCATLAS_WXS_OV	CDS	TP53	ENSG00000141510	17	-	7577557,7577586	7577569	30	25	25	1.0	64.6385	0.38080220124760616
PCATLAS_WXS_OV	CDS	TP53	ENSG00000141510	17	-	7578440,7578469	7578442	30	16	16	1.0	47.4103	0.4499065656011144
PCATLAS_WXS_OV	CDS	TP53	ENSG00000141510	17	-	7578517,7578554;7579312,7579313	7578535	40	14	14	1.0	21.1744	0.5638880428675693
PCATLAS_WXS_OV	CDS	TP53	ENSG00000141510	17	-	7578478,7578496	7578493	19	9	9	1.0	10.5986	0.6107366283991221
PCATLAS_WXS_OV	CDS	TP53	ENSG00000141510	17	-	7574000,7574003	7574002	4	4	4	1.0	3.8549	0.6403051199110009
PCATLAS_WXS_OV	CDS	TP53	ENSG00000141510	17	-	7577022,7577025	7577023	4	4	4	1.0	3.8549	0.6403051199110009
PCATLAS_WXS_OV	CDS	TP53	ENSG00000141510	17	-	7579358,7579389	7579375	32	5	5	1.0	3.5382	0.6416831932608893
PCATLAS_WXS_OV	CDS	TP53	ENSG00000141510	17	-	7576853,7576865	7576854	13	3	3	1.0	1.5842	0.6501615665203019
PCATLAS_WXS_OV	CDS	TP53	ENSG00000141510	17	-	7577058,7577058	7577058	1	2	2	1.0	1.4706	0.6506529701838376
PCATLAS_WXS_OV	CDS	TP53	ENSG00000141510	17	-	7579528,7579536	7579532	9	2	2	1.0	0.3676	0.6554164701279491
PCATLAS_WXS_OV	CDS	TOP2A	ENSG00000131747	17	-	38569157,38569157	38569157	1	7	7	1.0	376.9231	4.0212860349509104e-05
PCATLAS_WXS_OV	CDS	TOP2A	ENSG00000131747	17	-	38562848,38562870	38562850	23	3	1	0.3333333333333333	23.0995	0.7561612355550473
PCATLAS_WXS_OV	CDS	COL4A4	ENSG00000081052	2	-	227953482,227953483	227953482	2	2	1	0.5	26.2632	0.06600002702114048
PCATLAS_WXS_OV	CDS	COL4A4	ENSG00000081052	2	-	227912261,227912265;227914784,227914784	227912263	6	2	2	1.0	13.1316	0.30002163019641737
PCATLAS_WXS_PRAD	CDS	SPOP	ENSG00000121067	17	-	47696424,47696450	47696425	27	37	37	1.0	1160.6612	0.002850675339219341
PCATLAS_WXS_PRAD	CDS	SPOP	ENSG00000121067	17	-	47696637,47696644	47696644	8	9	9	1.0	115.2803	0.591538157340685
PCATLAS_WXS_PRAD	CDS	SPOP	ENSG00000121067	17	-	47696688,47696689	47696688	2	7	7	1.0	83.1472	0.6292259004759208
PCATLAS_WXS_SKCM	CDS	NRAS	ENSG00000213281	1	-	115256527,115256531	115256529	5	116	110	0.9482758620689656	9497.6789	0.0001579429537895819
PCATLAS_WXS_SKCM	CDS	NRAS	ENSG00000213281	1	-	115258744,115258748	115258746	5	7	7	1.0	24.4347	0.7048780045982758
PCATLAS_WXS_SKCM	CDS	BRAF	ENSG00000157764	7	-	140453134,140453155	140453136	22	245	206	0.8408163265306122	20803.6543	0.0015162231431831953
PCATLAS_WXS_SKCM	CDS	BRAF	ENSG00000157764	7	-	140481401,140481411	140481402	11	7	6	0.8571428571428571	8.6777	0.6011112399401296
PCATLAS_WXS_SKCM	CDS	BRAF	ENSG00000157764	7	-	140434522,140434525	140434523	4	3	2	0.6666666666666666	2.4615	0.6015897371082379
PCATLAS_WXS_SKCM	CDS	BRAF	ENSG00000157764	7	-	140453193,140453193;140453987,140453987	140453193	2	2	2	1.0	1.2692	0.6016815070399815
PCATLAS_WXS_SKCM	CDS	BRAF	ENSG00000157764	7	-	140500189,140500190	140500189	2	2	1	0.5	1.2692	0.6016815070399815
PCATLAS_WXS_SKCM	CDS	BRAF	ENSG00000157764	7	-	140507768,140507769	140507768	2	2	1	0.5	1.2692	0.6016815070399815
PCATLAS_WXS_SKCM	CDS	IDH1	ENSG00000138413	2	-	209113112,209113113	209113113	2	17	17	1.0	1213.2245	0.0001245062737150856
PCATLAS_WXS_SKCM	CDS	IDH1	ENSG00000138413	2	-	209116179,209116179	209116179	1	2	2	1.0	17.3913	0.8160530500323514
PCATLAS_WXS_SKCM	CDS	SLC27A5	ENSG00000083807	19	-	59010864,59010878	59010865	15	18	13	0.7222222222222222	1307.4591	5.77574064470121e-06
PCATLAS_WXS_SKCM	CDS	ARID1A	ENSG00000117713	1	+	27106618,27106618	27106618	1	2	2	1.0	11.7647	0.14194066482458906
PCATLAS_WXS_SKCM	CDS	ARID1A	ENSG00000117713	1	+	27106861,27106861	27106861	1	2	2	1.0	11.7647	0.14194066482458906
PCATLAS_WXS_SKCM	CDS	ARID1A	ENSG00000117713	1	+	27088784,27088785	27088784	2	2	1	0.5	10.0418	0.3664503718192831
PCATLAS_WXS_SKCM	CDS	ARID1A	ENSG00000117713	1	+	27089606,27089607	27089606	2	2	1	0.5	10.0418	0.3664503718192831
PCATLAS_WXS_SKCM	CDS	ARID1A	ENSG00000117713	1	+	27099360,27099361	27099360	2	2	1	0.5	10.0418	0.3664503718192831
PCATLAS_WXS_SKCM	CDS	ARID1A	ENSG00000117713	1	+	27106648,27106649	27106648	2	2	1	0.5	10.0418	0.3664503718192831
PCATLAS_WXS_SKCM	CDS	ARID1A	ENSG00000117713	1	+	27087501,27087503	27087502	3	2	1	0.5	8.3189	0.5323923452921963
PCATLAS_WXS_SKCM	CDS	KIT	ENSG00000157404	4	+	55594221,55594221	55594221	1	6	6	1.0	211.7647	2.3029123169295055e-05
PCATLAS_WXS_SKCM	CDS	KIT	ENSG00000157404	4	+	55593610,55593610	55593610	1	2	2	1.0	23.5294	0.6658552962521527
PCATLAS_WXS_SKCM	CDS	KIT	ENSG00000157404	4	+	55593661,55593661	55593661	1	2	2	1.0	23.5294	0.6658552962521527
PCATLAS_WXS_STAD	CDS	PIK3CA	ENSG00000121879	3	+	178936082,178936095	178936091	14	16	16	1.0	289.3262	1.3710351034834644e-06
PCATLAS_WXS_STAD	CDS	PIK3CA	ENSG00000121879	3	+	178952074,178952085	178952085	12	7	7	1.0	82.6562	0.12134909032033775
PCATLAS_WXS_STAD	CDS	PIK3CA	ENSG00000121879	3	+	178921553,178921553	178921553	1	4	4	1.0	31.3725	0.3883095757731144
PCATLAS_WXS_STAD	CDS	PIK3CA	ENSG00000121879	3	+	178916876,178916891	178916876	16	4	4	1.0	23.5727	0.4575971349946884
PCATLAS_WXS_STAD	CDS	PIK3CA	ENSG00000121879	3	+	178917478,178917478	178917478	1	2	2	1.0	7.8431	0.607912390467327
PCATLAS_WXS_STAD	CDS	PIK3CA	ENSG00000121879	3	+	178928079,178928079	178928079	1	2	2	1.0	7.8431	0.607912390467327
PCATLAS_WXS_STAD	CDS	PIK3CA	ENSG00000121879	3	+	178916725,178916726	178916725	2	2	2	1.0	6.6945	0.6189105889622784
PCATLAS_WXS_STAD	CDS	PIK3CA	ENSG00000121879	3	+	178922321,178922324	178922322	4	2	2	1.0	4.7338	0.6375561515452173
PCATLAS_WXS_STAD	CDS	PIK3CA	ENSG00000121879	3	+	178916930,178916944	178916933	15	3	3	1.0	4.2894	0.64175413030596
PCATLAS_WXS_STAD	CDS	CNBD1	ENSG00000176571	8	+	88365898,88365898	88365898	1	10	10	1.0	666.6667	1.6861305680071493e-07
PCATLAS_WXS_STAD	CDS	TRIM49C	ENSG00000204449	11	+	89774316,89774354	89774338	39	11	11	1.0	550.6819	1.395211823703324e-05
PCATLAS_WXS_STAD	CDS	OR4C16	ENSG00000181935	11	+	55340006,55340006	55340006	1	6	6	1.0	257.1429	1.655803187534677e-05
PCATLAS_WXS_STAD	CDS	CASC3	ENSG00000108349	17	+	38319064,38319064	38319064	1	3	3	1.0	28.125	0.07016556239640442
PCATLAS_WXS_STAD	CDS	CASC3	ENSG00000108349	17	+	38324513,38324513	38324513	1	3	3	1.0	28.125	0.07016556239640442
PCATLAS_WXS_STAD	CDS	CASC3	ENSG00000108349	17	+	38324586,38324586	38324586	1	3	3	1.0	28.125	0.07016556239640442
PCATLAS_WXS_STAD	CDS	CASC3	ENSG00000108349	17	+	38324639,38324639	38324639	1	3	3	1.0	28.125	0.07016556239640442
PCATLAS_WXS_STAD	CDS	CASC3	ENSG00000108349	17	+	38325584,38325584	38325584	1	3	3	1.0	28.125	0.07016556239640442
PCATLAS_WXS_STAD	CDS	CASC3	ENSG00000108349	17	+	38325681,38325681	38325681	1	3	3	1.0	28.125	0.07016556239640442
PCATLAS_WXS_STAD	CDS	CASC3	ENSG00000108349	17	+	38318390,38318390	38318390	1	2	2	1.0	12.5	0.4697241212221299
PCATLAS_WXS_STAD	CDS	CASC3	ENSG00000108349	17	+	38319117,38319117	38319117	1	2	2	1.0	12.5	0.4697241212221299
PCATLAS_WXS_STAD	CDS	CASC3	ENSG00000108349	17	+	38323834,38323834	38323834	1	2	2	1.0	12.5	0.4697241212221299
PCATLAS_WXS_STAD	CDS	CASC3	ENSG00000108349	17	+	38323862,38323862	38323862	1	2	2	1.0	12.5	0.4697241212221299
PCATLAS_WXS_STAD	CDS	CASC3	ENSG00000108349	17	+	38323766,38323785	38323783	20	3	2	0.6666666666666666	11.3425	0.537224881760928
PCATLAS_WXS_STAD	CDS	CASC3	ENSG00000108349	17	+	38323756,38323757	38323756	2	2	1	0.5	10.6694	0.5749332640898488
PCATLAS_WXS_STAD	CDS	RIMS1	ENSG00000079841	6	+	72678732,72678732	72678732	1	5	5	1.0	96.1538	1.1102230246251566e-19
PCATLAS_WXS_STAD	CDS	RIMS1	ENSG00000079841	6	+	72889429,72889429	72889429	1	3	3	1.0	34.6154	0.07105930059113907
PCATLAS_WXS_STAD	CDS	RIMS1	ENSG00000079841	6	+	72955550,72955564;72957718,72957723	72957723	21	3	3	1.0	23.0882	0.255692749979532
PCATLAS_WXS_THCA	CDS	NRAS	ENSG00000213281	1	-	115256529,115256530	115256529	2	39	39	1.0	3665.6854	1.1102230246251566e-19
PCATLAS_WXS_THCA	CDS	BRAF	ENSG00000157764	7	-	140453134,140453136	140453136	3	288	287	0.9965277777777778	28670.7107	2.2204460492503126e-19
PCATLAS_WXS_THCA	CDS	HRAS	ENSG00000174775	11	-	533874,533875	533874	2	17	17	1.0	1612.132	1.0821414009321018e-10
PCATLAS_WXS_UCEC	CDS	KRAS	ENSG00000133703	12	-	25398280,25398285	25398284	6	72	71	0.9861111111111112	5529.8149	8.388512107160296e-15
PCATLAS_WXS_UCEC	CDS	KRAS	ENSG00000133703	12	-	25368454,25368454	25368454	1	2	2	1.0	5.0	0.6911716406860137
PCATLAS_WXS_UCEC	CDS	KRAS	ENSG00000133703	12	-	25380275,25380282	25380277	8	3	3	1.0	4.4129	0.6915111606972748
PCATLAS_WXS_UCEC	CDS	KRAS	ENSG00000133703	12	-	25398248,25398250	25398249	3	2	2	1.0	3.5355	0.6920183518839719
PCATLAS_WXS_UCEC	CDS	CTNNB1	ENSG00000168036	3	+	41266097,41266137	41266102	41	95	91	0.9578947368421052	2817.6604	1.3122156999889612e-09
PCATLAS_WXS_UCEC	CDS	BCOR	ENSG00000183337	X	-	39921444,39921444	39921444	1	25	25	1.0	1275.5102	1.1102230246251566e-19
PCATLAS_WXS_UCEC	CDS	BCOR	ENSG00000183337	X	-	39922122,39922133	39922127	12	2	2	1.0	1.2317	0.7457472793473373
PCATLAS_WXS_UCEC	CDS	FGFR2	ENSG00000066468	10	-	123279674,123279677	123279677	4	23	23	1.0	1093.8973	1.1102230246251566e-19
PCATLAS_WXS_UCEC	CDS	FGFR2	ENSG00000066468	10	-	123258034,123258034	123258034	1	6	6	1.0	76.5957	0.2673320377561614
PCATLAS_WXS_UCEC	CDS	FGFR2	ENSG00000066468	10	-	123274773,123274774	123274774	2	6	6	1.0	72.8567	0.28306964949980234
PCATLAS_WXS_UCEC	CDS	FGFR2	ENSG00000066468	10	-	123274794,123274794	123274794	1	2	2	1.0	8.5106	0.64008978806181
PCATLAS_WXS_UCEC	CDS	PIK3CA	ENSG00000121879	3	+	178952072,178952090	178952084	19	53	53	1.0	677.8941	8.612229163151852e-11
PCATLAS_WXS_UCEC	CDS	PIK3CA	ENSG00000121879	3	+	178936074,178936096	178936090	23	66	65	0.9848484848484848	528.7891	5.8663063166494165e-06
PCATLAS_WXS_UCEC	CDS	PIK3CA	ENSG00000121879	3	+	178916876,178916891	178916876	16	22	22	1.0	148.8309	0.07414147001059805
PCATLAS_WXS_UCEC	CDS	PIK3CA	ENSG00000121879	3	+	178921548,178921567	178921551	20	15	15	1.0	45.8642	0.3472071417791585
PCATLAS_WXS_UCEC	CDS	PIK3CA	ENSG00000121879	3	+	178916725,178916729	178916726	5	12	12	1.0	45.008	0.351591707281603
PCATLAS_WXS_UCEC	CDS	PIK3CA	ENSG00000121879	3	+	178916923,178916946	178916938	24	14	14	1.0	22.4597	0.4777481648342797
PCATLAS_WXS_UCEC	CDS	PIK3CA	ENSG00000121879	3	+	178927980,178927980	178927980	1	7	7	1.0	20.6751	0.4883914822175848
PCATLAS_WXS_UCEC	CDS	PIK3CA	ENSG00000121879	3	+	178916957,178916967;178917478,178917478	178916967	12	9	9	1.0	19.0339	0.4982309451444944
PCATLAS_WXS_UCEC	CDS	PIK3CA	ENSG00000121879	3	+	178952007,178952007	178952007	1	3	3	1.0	3.7975	0.5905945204671782
PCATLAS_WXS_UCEC	CDS	PIK3CA	ENSG00000121879	3	+	178938931,178938934	178938932	4	3	3	1.0	2.7938	0.5966616459993775
PCATLAS_WXS_UCEC	CDS	PIK3CA	ENSG00000121879	3	+	178916854,178916854	178916854	1	2	2	1.0	1.6878	0.6033337288592571
PCATLAS_WXS_UCEC	CDS	PIK3CA	ENSG00000121879	3	+	178922364,178922364	178922364	1	2	2	1.0	1.6878	0.6033337288592571
PCATLAS_WXS_UCEC	CDS	PIK3CA	ENSG00000121879	3	+	178947827,178947827	178947827	1	2	2	1.0	1.6878	0.6033337288592571
PCATLAS_WXS_UCEC	CDS	PIK3CA	ENSG00000121879	3	+	178948044,178948044	178948044	1	2	2	1.0	1.6878	0.6033337288592571
PCATLAS_WXS_UCEC	CDS	PIK3CA	ENSG00000121879	3	+	178951955,178951964	178951958	10	3	3	1.0	1.5008	0.6044597531981171
PCATLAS_WXS_UCEC	CDS	PIK3CA	ENSG00000121879	3	+	178928067,178928079	178928077	13	3	3	1.0	1.3054	0.6056366221555568
PCATLAS_WXS_UCEC	CDS	PIK3CA	ENSG00000121879	3	+	178922301,178922306	178922303	6	2	2	1.0	0.7203	0.6091561475877647
PCATLAS_WXS_UCEC	CDS	PIK3CA	ENSG00000121879	3	+	178937411,178937422	178937416	12	2	2	1.0	0.2547	0.6119533994595474
PCATLAS_WXS_UCEC	CDS	PIK3CA	ENSG00000121879	3	+	178938808,178938822	178938815	15	2	2	1.0	0.1492	0.6125866107793223
PCATLAS_WXS_UCEC	CDS	FBXW7	ENSG00000109670	4	-	153249380,153249385	153249384	6	12	12	1.0	208.5192	0.0006279495545602438
PCATLAS_WXS_UCEC	CDS	FBXW7	ENSG00000109670	4	-	153247288,153247306	153247289	19	12	12	1.0	203.4039	0.000790168444595406
PCATLAS_WXS_UCEC	CDS	FBXW7	ENSG00000109670	4	-	153249510,153249510	153249510	1	7	7	1.0	84.4828	0.052220678386660384
PCATLAS_WXS_UCEC	CDS	FBXW7	ENSG00000109670	4	-	153247366,153247375	153247367	10	6	6	1.0	40.251	0.22798934179580524
PCATLAS_WXS_UCEC	CDS	FBXW7	ENSG00000109670	4	-	153244092,153244092	153244092	1	4	4	1.0	27.5862	0.34644822033591705
PCATLAS_WXS_UCEC	CDS	FBXW7	ENSG00000109670	4	-	153247168,153247168	153247168	1	4	4	1.0	27.5862	0.34644822033591705
PCATLAS_WXS_UCEC	CDS	AGAP6	ENSG00000204149	10	+	51754188,51754188	51754188	1	9	9	1.0	675.0	6.749125149863034e-08
PCATLAS_WXS_UCEC	CDS	SOS1	ENSG00000115904	2	-	39281778,39281778	39281778	1	6	6	1.0	211.7647	7.420799711388426e-10
PCATLAS_WXS_UCEC	CDS	SOS1	ENSG00000115904	2	-	39249914,39249915	39249914	2	3	3	1.0	47.7725	0.13801480104640754
PCATLAS_WXS_UCEC	CDS	SOX17	ENSG00000164736	8	+	55372518,55372519	55372518	2	11	10	0.9090909090909092	692.8128	1.0819695582808819e-08
PCATLAS_WXS_UCEC	CDS	SOX17	ENSG00000164736	8	+	55371716,55371716	55371716	1	2	2	1.0	23.5294	0.6390804058100814
PCATLAS_WXS_UCEC	CDS	PPP2R1A	ENSG00000105568	19	+	52715970,52715983	52715972	14	34	34	1.0	1014.3886	8.428692185848963e-07
PCATLAS_WXS_UCEC	CDS	PPP2R1A	ENSG00000105568	19	+	52716318,52716326	52716323	9	13	13	1.0	207.9479	0.1441791465610833
PCATLAS_WXS_UCEC	CDS	PPP2R1A	ENSG00000105568	19	+	52716081,52716086;52716208,52716214	52716085	13	4	4	1.0	12.6225	0.5677439360100899
PCATLAS_WXS_UCEC	CDS	PPP2R1A	ENSG00000105568	19	+	52714543,52714556	52714543	14	3	3	1.0	9.4268	0.5773228467869403
PCATLAS_WXS_UCEC	CDS	PPP2R1A	ENSG00000105568	19	+	52724243,52724244	52724243	2	2	2	1.0	5.3347	0.5895621331294435
PCATLAS_WXS_UCEC	CDS	PPP2R1A	ENSG00000105568	19	+	52693427,52693429	52693428	3	2	2	1.0	4.4194	0.5922944068758066
PCATLAS_WXS_UCEC	CDS	PPP2R1A	ENSG00000105568	19	+	52719116,52719118	52719117	3	2	2	1.0	4.4194	0.5922944068758066
PCATLAS_WXS_UCEC	CDS	RRAS2	ENSG00000133818	11	-	14316389,14316390	14316390	2	6	6	1.0	464.0754	1.1550941563032156e-07
PCATLAS_WXS_UCEC	CDS	MYCN	ENSG00000134323	2	+	16082317,16082318	16082317	2	8	7	0.875	440.4061	9.933337138834376e-09
PCATLAS_WXS_UCEC	CDS	MYCN	ENSG00000134323	2	+	16085981,16085981	16085981	1	2	2	1.0	28.5714	0.6030722783474527
PCATLAS_WXS_UCEC	CDS	MYCN	ENSG00000134323	2	+	16085680,16085681	16085680	2	2	2	1.0	24.3872	0.6312851765209285
PCATLAS_WXS_UCEC	CDS	PTEN	ENSG00000171862	10	+	89692882,89692949	89692904	68	110	100	0.9090909090909092	3104.4585	8.149302122006929e-12
PCATLAS_WXS_UCEC	CDS	PTEN	ENSG00000171862	10	+	89717663,89717678	89717672	16	20	20	1.0	154.6314	0.2884394610191702
PCATLAS_WXS_UCEC	CDS	PTEN	ENSG00000171862	10	+	89692787,89692802	89692792	16	11	11	1.0	29.9193	0.4827722736708477
PCATLAS_WXS_UCEC	CDS	PTEN	ENSG00000171862	10	+	89653800,89653829	89653805	30	13	12	0.9230769230769232	18.6687	0.5016200975187124
PCATLAS_WXS_UCEC	CDS	PTEN	ENSG00000171862	10	+	89711882,89711924	89711896	43	12	12	1.0	11.2151	0.5141288538483091
PCATLAS_WXS_UCEC	CDS	PTEN	ENSG00000171862	10	+	89692953,89692996	89692968	44	11	10	0.9090909090909092	6.6029	0.5218710622589902
PCATLAS_WXS_UCEC	CDS	PTEN	ENSG00000171862	10	+	89692996,89693008;89711875,89711875	89711875	14	5	5	1.0	6.5395	0.5219775251588478
PCATLAS_WXS_UCEC	CDS	PTEN	ENSG00000171862	10	+	89717695,89717753	89717711	59	9	9	1.0	5.5884	0.5235737908389221
PCATLAS_WXS_UCEC	CDS	PTEN	ENSG00000171862	10	+	89720741,89720744	89720742	4	4	4	1.0	4.4618	0.5254645217109255
PCATLAS_WXS_UCEC	CDS	PTEN	ENSG00000171862	10	+	89685300,89685314;89690803,89690805	89685302	18	5	5	1.0	4.3961	0.5255747523054513
PCATLAS_WXS_UCEC	CDS	PTEN	ENSG00000171862	10	+	89720659,89720672	89720670	14	4	4	1.0	3.7944	0.5265845539355086
PCATLAS_WXS_UCEC	CDS	PTEN	ENSG00000171862	10	+	89720852,89720857	89720854	6	4	4	1.0	2.9057	0.5280757216991974
PCATLAS_WXS_UCEC	CDS	PTEN	ENSG00000171862	10	+	89720808,89720823	89720808	16	3	3	1.0	2.5602	0.5286553615850205
PCATLAS_WXS_UCEC	CDS	PTEN	ENSG00000171862	10	+	89624297,89624305;89653782,89653785	89653782	13	4	4	1.0	2.4824	0.5287859728044212
PCATLAS_WXS_UCEC	CDS	PTEN	ENSG00000171862	10	+	89720699,89720706	89720702	8	3	3	1.0	2.0471	0.5295162949756159
PCATLAS_WXS_UCEC	CDS	PTEN	ENSG00000171862	10	+	89692811,89692818	89692816	8	3	3	1.0	1.5023	0.5304302840901203
PCATLAS_WXS_UCEC	CDS	PTEN	ENSG00000171862	10	+	89624243,89624245	89624244	3	2	2	1.0	1.2036	0.5309313178299309
PCATLAS_WXS_UCEC	CDS	PTEN	ENSG00000171862	10	+	89692773,89692775	89692774	3	2	2	1.0	1.2036	0.5309313178299309
PCATLAS_WXS_UCEC	CDS	PTEN	ENSG00000171862	10	+	89624263,89624275	89624272	13	3	3	1.0	1.1461	0.5310278126093831
PCATLAS_WXS_UCEC	CDS	PTEN	ENSG00000171862	10	+	89692847,89692850	89692848	4	2	2	1.0	1.0273	0.5312269809281215
PCATLAS_WXS_UCEC	CDS	AKT1	ENSG00000142208	14	-	105246551,105246551	105246551	1	7	7	1.0	350.0	5.542892709401737e-05
PCATLAS_WXS_UCEC	CDS	AKT1	ENSG00000142208	14	-	105243045,105243045	105243045	1	2	2	1.0	28.5714	0.6611967474456583
PCATLAS_WXS_UCEC	CDS	PLRG1	ENSG00000171566	4	-	155457813,155457813	155457813	1	5	5	1.0	208.3333	1.0365891971387822e-06
PCATLAS_WXS_UCEC	CDS	PLRG1	ENSG00000171566	4	-	155461175,155461178	155461176	4	2	2	1.0	20.1184	0.5611825957549141
PCATLAS_WXS_UCEC	CDS	NFE2L2	ENSG00000116044	2	-	178098799,178098807	178098802	9	12	11	0.9166666666666666	211.3424	0.00041756285729971777
PCATLAS_WXS_UCEC	CDS	NFE2L2	ENSG00000116044	2	-	178098945,178098945	178098945	1	7	7	1.0	181.4815	0.002248254620228654
PCATLAS_WXS_UCEC	CDS	NFE2L2	ENSG00000116044	2	-	178098960,178098969	178098964	10	2	2	1.0	3.1613	0.7771734872555733
PCATLAS_WXS_UCEC	CDS	ING1	ENSG00000153487	13	+	111372025,111372025	111372025	1	4	4	1.0	145.4545	1.1102230246251566e-19
PCATLAS_WXS_UCEC	CDS	ING1	ENSG00000153487	13	+	111372117,111372118	111372117	2	2	2	1.0	31.0383	0.3541703616654354
PCATLAS_WXS_UCEC	CDS	SPOP	ENSG00000121067	17	-	47696461,47696470;47696596,47696599	47696599	14	9	9	1.0	212.0572	9.885653406982442e-13
PCATLAS_WXS_UCEC	CDS	SPOP	ENSG00000121067	17	-	47699360,47699375	47699370	16	8	8	1.0	63.4443	0.052747862255681885
PCATLAS_WXS_UCEC	CDS	SPOP	ENSG00000121067	17	-	47696404,47696405	47696404	2	3	3	1.0	23.8862	0.3593019218871538
PCATLAS_WXS_UCEC	CDS	SPOP	ENSG00000121067	17	-	47696708,47696716	47696713	9	4	4	1.0	14.5581	0.5180882121111583
PCATLAS_WXS_UCEC	CDS	SPOP	ENSG00000121067	17	-	47679357,47679363	47679361	7	3	3	1.0	12.8568	0.5487943945560396
PCATLAS_WXS_UCEC	CDS	SPOP	ENSG00000121067	17	-	47696730,47696740	47696735	11	2	2	1.0	2.0797	0.7357460981479629
PCATLAS_WXS_UCEC	CDS	ACVR1	ENSG00000115170	2	-	158630626,158630626	158630626	1	5	5	1.0	113.6364	0.00018377602085022348
PCATLAS_WXS_UCEC	CDS	ACVR1	ENSG00000115170	2	-	158617532,158617533	158617533	2	4	4	1.0	67.4019	0.011912110006705143
PCATLAS_WXS_UCEC	CDS	ACVR1	ENSG00000115170	2	-	158594953,158594953	158594953	1	2	2	1.0	18.1818	0.3956705754432016
PCATLAS_WXS_UCEC	CDS	ACVR1	ENSG00000115170	2	-	158622506,158622516	158622511	11	2	2	1.0	3.2141	0.7344700492473643
PCATLAS_WXS_UCEC	CDS	CTCF	ENSG00000102974	16	+	67654642,67654646	67654643	5	9	9	1.0	136.5685	3.0208385876060674e-05
PCATLAS_WXS_UCEC	CDS	CTCF	ENSG00000102974	16	+	67655466,67655479	67655479	14	7	7	1.0	93.5052	0.005275245905815986
PCATLAS_WXS_UCEC	CDS	CTCF	ENSG00000102974	16	+	67645326,67645327	67645326	2	2	1	0.5	7.5871	0.5639852116404389
PCATLAS_WXS_UCEC	CDS	CTCF	ENSG00000102974	16	+	67650756,67650768	67650758	13	3	3	1.0	6.875	0.5783755687152424
PCATLAS_WXS_UCEC	CDS	CTCF	ENSG00000102974	16	+	67650720,67650722	67650721	3	2	2	1.0	6.2854	0.5902662579044259
PCATLAS_WXS_UCEC	CDS	CTCF	ENSG00000102974	16	+	67662298,67662303	67662300	6	2	2	1.0	3.7936	0.6399814063757111
PCATLAS_WXS_UCEC	CDS	CTCF	ENSG00000102974	16	+	67662451,67662455;67663301,67663303	67662454	8	2	2	1.0	2.6825	0.6616979333271933
PCATLAS_WXS_UCEC	CDS	CTCF	ENSG00000102974	16	+	67660616,67660618;67662273,67662281	67662275	12	2	2	1.0	1.3412	0.6873811511267379
PCATLAS_WXS_UCEC	CDS	CTCF	ENSG00000102974	16	+	67662338,67662352	67662345	15	2	2	1.0	0.7857	0.6978199011873633
TCGA505_WGS_PAN	Promoter	TERT	ENSG00000164362	5	-	1295228,1295253	1295228	26	63	61	0.9682539682539684	3528.8083	1.0185860754778007e-05
TCGA505_WGS_PAN	Promoter	TERT	ENSG00000164362	5	-	1297405,1297456	1297440	52	4	2	0.5	1.9065	0.7460444391339618
TCGA505_WGS_PAN	Promoter	NEXN	ENSG00000162614	1	+	78353668,78353668	78353668	1	16	16	1.0	882.7586	2.886579864025407e-18
TCGA505_WGS_PAN	Promoter	SHF	ENSG00000138606	15	-	45480212,45480212	45480212	1	2	2	1.0	16.0	0.0610000062371514
TCGA505_WGS_PAN	Promoter	SHF	ENSG00000138606	15	-	45474394,45474395	45474394	2	2	1	0.5	13.6569	0.1674999962302931
TCGA505_WGS_PAN	Promoter	SHF	ENSG00000138606	15	-	45475744,45475745	45475744	2	2	1	0.5	13.6569	0.1674999962302931
TCGA505_WGS_PAN	Promoter	SHF	ENSG00000138606	15	-	45481930,45481931	45481930	2	2	1	0.5	13.6569	0.1674999962302931
CONNOR_WXS_LIVER_MOUSE	CDS	Braf	MGP_C3HHeJ_G0030298	6	-	37548568,37548586	37548568	19	18	17	0.9444444444444444	1610.7113	1.1102230246251566e-19
CONNOR_WXS_LIVER_MOUSE	CDS	Hras	MGP_C3HHeJ_G0032911	7	-	145859241,145859243	145859242	3	23	23	1.0	1834.5084	4.632887327038482e-08
CONNOR_WXS_LIVER_MOUSE	CDS	Hras	MGP_C3HHeJ_G0032911	7	-	145859571,145859595	145859593	25	3	3	1.0	13.4177	0.7355936710020724
CONNOR_WXS_LIVER_MOUSE	CDS	H2-M5	MGP_C3HHeJ_G0023419	17	-	37120079,37120079	37120079	1	18	18	1.0	1800.0	1.8918200339612667e-16
CONNOR_WXS_LIVER_MOUSE	CDS	Mfsd9	MGP_C3HHeJ_G0015743	1	-	39274287,39274287	39274287	1	13	13	1.0	1207.1429	1.7084444969839297e-14
CONNOR_WXS_LIVER_MOUSE	CDS	Egfr	MGP_C3HHeJ_G0017806	11	+	14185624,14185624	14185624	1	13	13	1.0	938.8889	2.0398571720647846e-14
CONNOR_WXS_LIVER_MOUSE	CDS	Olfr642	MGP_C3HHeJ_G0032393	7	-	107336413,107336413	107336413	1	3	3	1.0	180.0	3.4083144254906106e-06
CONNOR_WXS_LIVER_MOUSE	CDS	Itga9	MGP_C3HHeJ_G0035091	9	+	120338380,120338380	120338380	1	13	13	1.0	938.8889	7.752221388490632e-09
CONNOR_WXS_LIVER_MOUSE	CDS	Kat6b	MGP_C3HHeJ_G0020788	14	+	14563272,14563272	14563272	1	9	9	1.0	736.3636	1.9409507282519563e-08
CONNOR_WXS_LIVER_MOUSE	CDS	Prm3	MGP_C3HHeJ_G0022246	16	-	7605878,7605878	7605878	1	10	10	1.0	1000.0	1.9713994630188306e-08
CONNOR_WXS_LIVER_MOUSE	CDS	Plekhg1	MGP_C3HHeJ_G0016735	10	+	920222,920222	920222	1	9	9	1.0	578.5714	9.216255849042733e-08
CONNOR_WXS_LIVER_MOUSE	CDS	Rhbdf2	MGP_C3HHeJ_G0019182	11	-	119249040,119249040	119249040	1	8	8	1.0	581.8182	1.2443321196414224e-05
CONNOR_WXS_LIVER_MOUSE	CDS	Rhbdf2	MGP_C3HHeJ_G0019182	11	-	119252639,119252639	119252639	1	2	2	1.0	36.3636	0.675426118228994
CONNOR_WXS_LIVER_MOUSE	CDS	Sema3f	MGP_C3HHeJ_G0034951	9	-	108613010,108613010	108613010	1	8	8	1.0	640.0	3.010489092155622e-07
CONNOR_WXS_LIVER_MOUSE	CDS	Rap1gap	MGP_C3HHeJ_G0028683	4	+	138604186,138604186	138604186	1	10	10	1.0	1000.0	1.3288770592196907e-06
CONNOR_WXS_LIVER_MOUSE	CDS	Csmd3	MGP_C3HHeJ_G0021576	15	-	46101155,46101155	46101155	1	6	6	1.0	138.4615	9.32309308483562e-05
CONNOR_WXS_LIVER_MOUSE	CDS	Csmd3	MGP_C3HHeJ_G0021576	15	-	45871383,45871383	45871383	1	2	2	1.0	15.3846	0.5219876185727879
CONNOR_WXS_LIVER_MOUSE	CDS	Csmd3	MGP_C3HHeJ_G0021576	15	-	46174194,46174201	46174197	8	2	2	1.0	4.6427	0.6759510645555399
CONNOR_WXS_LIVER_MOUSE	CDS	Ncl	MGP_C3HHeJ_G0016012	1	-	87065495,87065495	87065495	1	6	6	1.0	600.0	8.269112086063801e-05
CONNOR_WXS_LIVER_MOUSE	CDS	Itga2	MGP_C3HHeJ_G0020697	13	-	116048158,116048158	116048158	1	2	2	1.0	50.0	0.027500005488832142
CONNOR_WXS_LIVER_MOUSE	CDS	Itga2	MGP_C3HHeJ_G0020697	13	-	116051572,116051572	116051572	1	2	2	1.0	50.0	0.027500005488832142
CONNOR_WXS_LIVER_MOUSE	CDS	Pbp2	MGP_C3HHeJ_G0031122	6	-	138257193,138257194	138257194	2	8	4	0.5	546.2742	0.00010785402838133828
